# Supplementary material for: 2-Meth­oxy-4-(prop-2-en-1-yl)phenyl 2,4-di­chloro­benzoate
Source: Acta Crystallogr Sect E Struct Rep Online. 2013 Jun 12;69(Pt 7):o1089. doi: 10.1107/S1600536813015675 (PMC3770367; doi:10.1107/S1600536813015675)
Supplement: Supplementary file 2 [file e-69-o1089-Isup2.hkl]

# 
# h,k,l, Fc-squared, Fo-squared, sigma(Fo-squared) and status flag 
# 
data_I
_shelx_title '  P-1   peak 1 A from Cl1' 
_shelx_refln_list_code          4 
_shelx_F_calc_maximum      142.81 
_exptl_crystal_F_000       348.00 
_reflns_d_resolution_high  0.8409 
 
loop_ 
 _symmetry_equiv_pos_as_xyz 
 'x, y, z' 
 '-x, -y, -z' 
 
_cell_length_a     7.8805 
_cell_length_b     8.4673 
_cell_length_c    12.3973 
_cell_angle_alpha 104.166 
_cell_angle_beta   94.502 
_cell_angle_gamma 104.145 
 
_shelx_F_squared_multiplier     1.000 
 
loop_ 
 _refln_index_h 
 _refln_index_k 
 _refln_index_l 
 _refln_F_squared_calc 
 _refln_F_squared_meas 
 _refln_F_squared_sigma 
 _refln_observed_status 
   2   0   0        4.24       -0.32      3.23 o 
   3   0   0        1.00        1.74      3.68 o 
   4   0   0       25.68       17.27      8.40 o 
   5   0   0       79.52       78.59     15.71 o 
   6   0   0      151.24      124.14     10.68 o 
   7   0   0      434.11      442.58     59.53 o 
   8   0   0        0.00      -13.16     12.57 o 
  -9   1   0       32.93       39.36     20.15 o 
  -8   1   0      133.14      143.85     35.93 o 
  -7   1   0       95.65      123.03     27.69 o 
  -6   1   0      413.75     1349.11     45.61 o 
  -5   1   0      207.19      897.70    572.35 o 
  -4   1   0       35.43       39.70      5.42 o 
  -3   1   0      179.03      178.14     10.73 o 
  -2   1   0      177.96      172.47      7.46 o 
  -1   1   0      158.09      170.49     12.66 o 
   1   1   0       98.89      108.99     18.77 o 
   2   1   0       28.26       39.74      7.02 o 
   3   1   0      349.47      342.77     23.11 o 
   4   1   0     2183.79     2091.88     78.35 o 
   5   1   0      608.15      584.39     35.96 o 
   6   1   0      118.63      123.15     33.13 o 
   7   1   0      760.95      857.77     90.08 o 
   8   1   0        2.56       17.04     14.33 o 
  -9   2   0       53.36       25.35     18.84 o 
  -8   2   0      369.12      388.20     57.25 o 
  -7   2   0       50.83       40.37     17.88 o 
  -6   2   0       58.54       52.02      7.62 o 
  -5   2   0      276.68      292.89     24.27 o 
  -4   2   0      212.36      218.36     11.46 o 
  -3   2   0      522.32      519.85     17.99 o 
  -2   2   0      104.86       86.30      5.91 o 
  -1   2   0     3225.31     3439.45     70.02 o 
   0   2   0     7729.18    11713.84    410.10 o 
   1   2   0     1029.44     2259.24    209.15 o 
   2   2   0     1323.74     1703.71     68.74 o 
   3   2   0      408.45      484.16     32.35 o 
   4   2   0       42.94       45.65      9.65 o 
   5   2   0      573.95      453.47     57.38 o 
   6   2   0       30.44       15.97     13.86 o 
   7   2   0      180.92      199.81     32.79 o 
   8   2   0      317.20      380.19     47.19 o 
  -9   3   0        0.31        6.79      8.99 o 
  -8   3   0       50.05       66.84     18.64 o 
  -7   3   0      841.27      960.85     64.55 o 
  -6   3   0        4.91       18.29     14.64 o 
  -5   3   0      121.23      118.21     24.32 o 
  -4   3   0      333.78      306.58     15.53 o 
  -3   3   0      343.85      343.88     15.67 o 
  -2   3   0     1699.33     1669.89     35.70 o 
  -1   3   0     8044.80     8778.87    169.30 o 
   0   3   0     1042.14     1395.44     59.21 o 
   1   3   0      482.38      952.49     48.41 o 
   2   3   0      165.64      285.06     27.79 o 
   3   3   0        4.35       -5.56      9.83 o 
   4   3   0      130.98       86.60     26.45 o 
   5   3   0      795.83      840.04     61.98 o 
   6   3   0      173.61      169.82     29.34 o 
   7   3   0        2.08       -9.89     16.64 o 
  -9   4   0        0.21       -1.89      5.69 o 
  -8   4   0       32.17       20.30     11.49 o 
  -7   4   0       11.51        9.51      8.48 o 
  -6   4   0       82.65       65.63      8.41 o 
  -5   4   0       88.48       90.83     10.14 o 
  -4   4   0      260.05      243.97     14.84 o 
  -3   4   0      490.39      465.93     19.03 o 
  -2   4   0      190.70      227.14     13.59 o 
  -1   4   0       19.94       21.07      4.67 o 
   0   4   0       38.68       30.12      7.63 o 
   1   4   0      119.49      163.59     25.86 o 
   2   4   0     1215.12     2528.99    115.11 o 
   3   4   0     1111.68     1634.89    120.01 o 
   4   4   0       34.21       49.68     21.95 o 
   5   4   0      250.50      244.15     50.92 o 
   6   4   0      137.23      132.27     40.07 o 
   7   4   0        3.14       19.26     20.48 o 
  -9   5   0        7.23       -4.30      5.92 o 
  -8   5   0       44.21       62.01     16.93 o 
  -7   5   0       90.45       80.75     11.51 o 
  -6   5   0      101.07       76.39     12.36 o 
  -5   5   0        0.11       -6.00     10.03 o 
  -4   5   0      553.14      522.55     30.57 o 
  -3   5   0      762.39      754.43     35.02 o 
  -2   5   0      286.14      282.24     20.09 o 
  -1   5   0      642.23      697.04     32.88 o 
   0   5   0       19.71       12.73      8.15 o 
   1   5   0       29.26       26.99     10.31 o 
   2   5   0      356.39      648.81     50.31 o 
   3   5   0        6.50        1.16     13.66 o 
   4   5   0       14.76      -32.69     21.79 o 
   5   5   0        1.99       44.26     24.37 o 
   6   5   0      259.38      313.71     62.63 o 
  -8   6   0      612.37      668.15     57.05 o 
  -7   6   0       24.08       24.19      8.19 o 
  -6   6   0       42.66       35.18      9.10 o 
  -5   6   0       53.35       66.75     12.04 o 
  -4   6   0       12.63        3.47      5.69 o 
  -3   6   0       34.46       27.97     11.03 o 
  -2   6   0       24.18       32.08      9.91 o 
  -1   6   0      387.19      398.89     26.36 o 
   0   6   0       88.22       90.27     12.77 o 
   1   6   0      283.01      374.16     55.27 o 
   2   6   0        5.05       -3.04     24.27 o 
   3   6   0      273.60      339.30     58.78 o 
   4   6   0      185.17      305.65     59.44 o 
   5   6   0        6.98       -3.78     12.57 o 
  -8   7   0       29.20       35.49     14.38 o 
  -7   7   0        0.03       -0.86      6.41 o 
  -6   7   0       70.49       70.51     13.34 o 
  -5   7   0      303.63      329.86     27.74 o 
  -4   7   0       20.52       16.51     10.08 o 
  -3   7   0        8.28       -2.70     11.50 o 
  -2   7   0      238.42      240.36     41.24 o 
  -1   7   0      616.13      650.55     48.67 o 
   0   7   0      133.54      130.83     22.80 o 
   1   7   0      115.00      141.61     25.03 o 
   2   7   0        3.86       21.84     16.53 o 
   3   7   0       12.53       19.95     19.69 o 
   4   7   0        1.11      -34.43     23.83 o 
  -7   8   0       30.99       28.70     19.21 o 
  -6   8   0       25.75       17.52      8.72 o 
  -5   8   0        7.44      -16.64     11.09 o 
  -4   8   0       10.81       -1.52      6.76 o 
  -3   8   0        2.88       -0.86      8.65 o 
  -2   8   0       17.72       23.66     10.04 o 
  -1   8   0      123.07      119.08     22.38 o 
   0   8   0       73.43       76.33     26.99 o 
   1   8   0      159.69      163.28     28.37 o 
   2   8   0       49.15       79.26     31.01 o 
   3   8   0       20.17      -34.85     23.87 o 
  -5   9   0       26.70        6.28      9.44 o 
  -4   9   0       24.36       21.35     11.56 o 
  -3   9   0       80.18       98.15     21.04 o 
  -2   9   0        4.96        3.63      8.30 o 
  -1   9   0        9.29       -0.76     16.03 o 
   0   9   0      169.97      179.01     30.63 o 
   1   9   0       44.26       36.71     21.12 o 
  -1  -9   1        8.40       -6.51     11.63 o 
   0  -9   1       57.73       61.00     24.54 o 
   1  -9   1      104.23      122.83     24.20 o 
   2  -9   1      173.28      182.19     28.27 o 
   3  -9   1       32.75       43.68     14.64 o 
   4  -9   1      292.95      353.72     40.63 o 
   5  -9   1       60.06       66.11     18.11 o 
   6  -9   1       48.71       25.59     14.93 o 
  -3  -8   1       98.57      155.29     43.01 o 
  -2  -8   1       16.63       32.81     20.60 o 
  -1  -8   1      192.74      232.22     46.15 o 
   0  -8   1        6.75       11.26     10.00 o 
   1  -8   1        3.02        4.90      8.59 o 
   2  -8   1       15.14        9.70      8.49 o 
   3  -8   1       15.59       12.93      8.47 o 
   4  -8   1       74.56       65.73     17.53 o 
   5  -8   1       24.45       23.61     10.05 o 
   6  -8   1      137.06      135.80     19.15 o 
   7  -8   1        1.64       -5.61      7.59 o 
  -4  -7   1        0.32      -18.24     19.24 o 
  -3  -7   1        2.32       20.69     17.27 o 
  -2  -7   1      213.66      296.86     53.03 o 
  -1  -7   1       10.67        9.21     13.45 o 
   0  -7   1       29.11       39.12     14.31 o 
   1  -7   1       33.91       42.17     13.77 o 
   2  -7   1      415.65      414.96     42.34 o 
   3  -7   1      195.03      188.97     31.00 o 
   4  -7   1       48.01       45.55     10.75 o 
   5  -7   1      184.58      187.29     22.11 o 
   6  -7   1       11.52       10.52      6.64 o 
   7  -7   1        9.67       -1.47      7.39 o 
   8  -7   1       28.07       33.99     13.23 o 
  -5  -6   1        5.95       21.73     16.92 o 
  -4  -6   1      299.19      444.03     70.19 o 
  -3  -6   1      228.27      311.73     52.86 o 
  -2  -6   1      471.33      799.53     82.42 o 
  -1  -6   1      251.14      297.02     33.32 o 
   0  -6   1      777.23      709.32     45.95 o 
   1  -6   1        6.70       14.01      7.06 o 
   2  -6   1      175.58      160.21     20.70 o 
   3  -6   1      162.45      155.74     16.74 o 
   4  -6   1       90.76       88.75     13.02 o 
   5  -6   1        1.95       -1.42      4.39 o 
   6  -6   1      250.96      229.61     22.42 o 
   7  -6   1     1558.58     1539.70    132.92 o 
   8  -6   1       69.89       68.99     20.25 o 
  -6  -5   1       19.41      -16.49     18.39 o 
  -5  -5   1       16.46       -5.10     12.40 o 
  -4  -5   1       49.62       73.72     25.49 o 
  -3  -5   1        9.09       23.02     15.42 o 
  -2  -5   1        0.98      -18.65     13.79 o 
  -1  -5   1       29.26       17.95     14.59 o 
   0  -5   1      681.54      714.43     43.63 o 
   1  -5   1       66.87       70.34      9.72 o 
   2  -5   1       84.68      109.08     17.35 o 
   3  -5   1       11.27       18.02      7.39 o 
   4  -5   1      171.66      273.03     39.77 o 
   5  -5   1       11.49        7.67     12.89 o 
   6  -5   1      914.71     1011.94     47.40 o 
   7  -5   1     1056.73     1103.55     71.22 o 
   8  -5   1       37.66       71.42     19.46 o 
  -7  -4   1       43.44       26.98     21.37 o 
  -6  -4   1       31.66        4.84     14.59 o 
  -5  -4   1       96.59      123.03     34.97 o 
  -4  -4   1      184.17      168.77     42.25 o 
  -3  -4   1        4.22      -21.22     14.66 o 
  -2  -4   1     1027.45     2052.42    127.32 o 
  -1  -4   1       43.78       45.09     11.71 o 
   0  -4   1     1034.77     1160.96     42.63 o 
   1  -4   1      155.79      135.62     16.94 o 
   2  -4   1      939.34      991.47     29.15 o 
   3  -4   1       32.24       21.85      4.70 o 
   4  -4   1       85.87       92.27     10.61 o 
   5  -4   1       86.47      105.80     18.91 o 
   6  -4   1       32.98       32.11     10.01 o 
   7  -4   1     1123.81     1349.93     79.64 o 
   8  -4   1        2.48       13.68     16.27 o 
   9  -4   1       24.05       58.93     19.06 o 
  -7  -3   1       11.48       27.08     20.33 o 
  -6  -3   1       13.43       12.85     18.07 o 
  -5  -3   1      515.24      609.79     72.51 o 
  -4  -3   1      186.90      218.99     38.96 o 
  -3  -3   1     1694.19     2448.41    147.10 o 
  -2  -3   1      514.85      960.63     51.02 o 
  -1  -3   1        5.64       15.63      7.15 o 
   0  -3   1      783.49     1090.88     48.78 o 
   1  -3   1       14.18     1526.06    221.11 o 
   2  -3   1       88.09      226.13     34.42 o 
   3  -3   1      118.87      100.17      8.72 o 
   4  -3   1       28.28       22.03      4.73 o 
   5  -3   1     1643.93     1636.92     44.38 o 
   6  -3   1      327.65      272.46     18.38 o 
   7  -3   1      833.70      963.15     73.64 o 
   8  -3   1       58.56       32.81     13.07 o 
   9  -3   1       79.93       55.41     20.21 o 
  -8  -2   1       43.26       27.34     31.98 o 
  -7  -2   1      211.18      175.35     29.72 o 
  -6  -2   1       11.10        2.96     13.15 o 
  -5  -2   1        1.97        4.38      6.91 o 
  -4  -2   1      538.51      596.61     32.97 o 
  -3  -2   1      548.25      597.49     30.48 o 
  -2  -2   1      694.67      710.15     37.62 o 
  -1  -2   1     3979.54     6395.57    262.36 o 
   0  -2   1       55.63      178.25     69.45 o 
   1  -2   1     1060.63     1921.82    167.30 o 
   2  -2   1      555.16      632.62     18.47 o 
   3  -2   1      262.71      651.77     38.74 o 
   4  -2   1        2.93       31.33     27.57 o 
   5  -2   1      578.90      785.88     66.85 o 
   6  -2   1        0.04       -2.68      8.68 o 
   7  -2   1       13.69      -10.27     13.74 o 
   8  -2   1       25.45       36.51     19.98 o 
   9  -2   1      419.39      432.79     67.13 o 
  -8  -1   1      760.19      840.11     79.01 o 
  -7  -1   1      215.80      204.00     42.57 o 
  -6  -1   1     1213.88     1448.77    110.30 o 
  -5  -1   1       82.65       88.35     17.38 o 
  -4  -1   1       33.10       40.32      8.77 o 
  -3  -1   1     2329.70     7086.22    207.34 o 
  -2  -1   1      657.83     1023.56     45.94 o 
  -1  -1   1        1.70       -0.54      3.72 o 
   1  -1   1      128.93      105.66     12.28 o 
   2  -1   1     3098.17     3061.71    135.32 o 
   3  -1   1     1600.71     1706.38     91.83 o 
   4  -1   1     1466.40     1654.58     99.05 o 
   5  -1   1       14.33        5.09      9.55 o 
   6  -1   1     1305.85     1276.47     98.74 o 
   7  -1   1        2.07      -13.97     14.57 o 
   8  -1   1        5.26       10.23     13.16 o 
   9  -1   1        4.76       -3.80     15.59 o 
  -9   0   1      147.78      573.85     79.89 o 
  -8   0   1       20.55       54.25     23.77 o 
  -7   0   1       14.71       21.01      7.35 o 
  -6   0   1        9.22       11.08      4.79 o 
  -5   0   1        2.08        4.57      7.03 o 
  -4   0   1     1354.66     1522.24     91.41 o 
  -3   0   1      269.86      293.87     37.44 o 
  -2   0   1      456.95      483.99     23.60 o 
  -1   0   1     1888.11     2160.84     86.39 o 
   1   0   1      259.22      270.64     21.08 o 
   2   0   1      180.71      163.04     13.90 o 
   3   0   1      813.22      758.74     35.03 o 
   4   0   1      563.37      476.33     57.01 o 
   5   0   1      122.95      120.63     15.00 o 
   6   0   1       22.82       25.80      3.91 o 
   7   0   1       29.11       21.05     15.22 o 
   8   0   1        8.87       16.19     19.09 o 
  -9   1   1      229.33      196.85     45.30 o 
  -8   1   1       79.49      114.48     34.24 o 
  -7   1   1        4.13       56.55     87.68 o 
  -6   1   1     1615.09     1888.36     72.77 o 
  -5   1   1     1439.51     1719.11    104.91 o 
  -4   1   1       65.38       66.85      8.37 o 
  -3   1   1     1618.13     1855.66     51.22 o 
  -2   1   1        1.28        0.20      1.47 o 
  -1   1   1     2107.02     2099.38     87.46 o 
   0   1   1     1429.40     1816.27     75.97 o 
   1   1   1      318.58      312.08     17.17 o 
   2   1   1       12.38       10.39      3.21 o 
   3   1   1       48.27       46.96      8.02 o 
   4   1   1      659.29      636.26     34.74 o 
   5   1   1      510.09      438.73     29.17 o 
   6   1   1      283.86      242.59     43.44 o 
   7   1   1        0.22       47.99     22.30 o 
   8   1   1      169.75      186.93     45.77 o 
  -9   2   1      123.33      163.05     38.15 o 
  -8   2   1      236.58      253.05     44.32 o 
  -7   2   1        1.99       -2.56      6.25 o 
  -6   2   1        1.21       -8.56      5.71 o 
  -5   2   1       68.71       78.48     10.77 o 
  -4   2   1       82.62      102.25      8.22 o 
  -3   2   1        4.74        7.87      2.33 o 
  -2   2   1      135.31      121.99      6.74 o 
  -1   2   1    20393.30    21079.91    378.07 o 
   0   2   1      510.65      701.98     32.38 o 
   1   2   1     2257.31     2792.76     87.56 o 
   2   2   1       21.54       13.87      4.70 o 
   3   2   1       23.54       14.96      4.85 o 
   4   2   1       98.77       83.44     13.86 o 
   5   2   1      488.57      401.62     69.68 o 
   6   2   1        1.92        7.75     12.68 o 
   7   2   1       11.88       -0.68     12.79 o 
   8   2   1       99.53      113.67     27.08 o 
  -9   3   1       18.05        1.16      8.10 o 
  -8   3   1        1.00       -0.36     10.30 o 
  -7   3   1      346.99      330.43     23.14 o 
  -6   3   1       52.38       48.87     12.78 o 
  -5   3   1      494.09      447.89     22.99 o 
  -4   3   1      441.43      414.47     18.76 o 
  -3   3   1       21.73       18.06      3.70 o 
  -2   3   1      274.97      288.14     11.57 o 
  -1   3   1      827.26      990.94     29.18 o 
   0   3   1      287.76      325.59     19.24 o 
   1   3   1      636.79      891.43     45.15 o 
   2   3   1      372.26      436.26     35.12 o 
   3   3   1      820.45      833.24     42.15 o 
   4   3   1       69.09       57.64     15.51 o 
   5   3   1       84.01       36.13     14.95 o 
   6   3   1      502.39      445.11     48.26 o 
   7   3   1       39.56       10.38     12.44 o 
  -9   4   1      168.80      174.93     34.42 o 
  -8   4   1       71.89       89.74     22.26 o 
  -7   4   1      288.46      301.66     23.56 o 
  -6   4   1       26.14       14.43      5.93 o 
  -5   4   1      105.84      124.97     10.73 o 
  -4   4   1       45.51       43.99      6.70 o 
  -3   4   1       10.95        5.81      2.90 o 
  -2   4   1        2.46        2.49      2.62 o 
  -1   4   1     2594.13     3332.53     77.39 o 
   0   4   1      512.24      622.95     39.12 o 
   1   4   1        1.27        1.78      5.55 o 
   2   4   1       46.65       42.25     14.24 o 
   3   4   1      197.71      201.81     26.71 o 
   4   4   1      529.00      532.23     68.82 o 
   5   4   1       13.28       19.75     17.00 o 
   6   4   1        0.23      -36.84     24.56 o 
  -9   5   1       65.54       71.15     30.80 o 
  -8   5   1      831.56      857.51     53.82 o 
  -7   5   1       41.64       36.48      9.87 o 
  -6   5   1      188.53      186.22     19.44 o 
  -5   5   1        2.81        5.19      6.00 o 
  -4   5   1       24.49       19.53      4.89 o 
  -3   5   1      373.95      362.78     22.66 o 
  -2   5   1     2414.78     2586.36     76.95 o 
  -1   5   1     1110.47     1345.75     51.75 o 
   0   5   1      222.73      217.68     25.14 o 
   1   5   1      177.05      202.95     25.64 o 
   2   5   1        0.12      -13.71      9.14 o 
   3   5   1       33.01        7.87     12.74 o 
   4   5   1       57.46       82.96     30.01 o 
   5   5   1        1.47       10.72     14.97 o 
   6   5   1       41.75       58.35     28.42 o 
  -8   6   1      102.27      118.58     29.87 o 
  -7   6   1       14.74       -7.32      5.97 o 
  -6   6   1        2.90        8.65     14.00 o 
  -5   6   1        8.87       23.86     10.82 o 
  -4   6   1       46.85       34.32      8.02 o 
  -3   6   1        4.63       12.69      7.62 o 
  -2   6   1       31.33       25.18      8.93 o 
  -1   6   1        2.87        8.32      7.69 o 
   0   6   1      405.38      603.55     61.89 o 
   1   6   1     1044.60     1248.71     90.59 o 
   2   6   1      505.80      642.31     79.39 o 
   3   6   1       15.39        4.91      9.89 o 
   4   6   1       67.52       67.41     30.18 o 
   5   6   1      167.41       87.66     35.58 o 
  -7   7   1       91.92      106.15     26.50 o 
  -6   7   1        0.89       -2.80      6.68 o 
  -5   7   1       95.73       96.33     15.05 o 
  -4   7   1      285.72      284.37     30.73 o 
  -3   7   1       60.90       62.99     15.36 o 
  -2   7   1      389.09      407.24     36.34 o 
  -1   7   1      278.36      303.28     32.92 o 
   0   7   1      528.98      652.42     69.23 o 
   1   7   1       48.55       22.56     12.52 o 
   2   7   1      152.47      142.12     65.43 o 
   3   7   1       43.59       37.53     24.04 o 
   4   7   1       13.54       17.33     19.60 o 
  -7   8   1       51.76       43.29     16.08 o 
  -6   8   1       89.08       91.79     20.91 o 
  -5   8   1       57.36       57.58     15.48 o 
  -4   8   1        7.20       18.24     10.15 o 
  -3   8   1       41.65       12.53     35.63 o 
  -2   8   1      103.88      102.32     40.74 o 
  -1   8   1      112.29      150.29     24.68 o 
   0   8   1      105.46      132.09     25.89 o 
   1   8   1        0.06      -12.82     23.72 o 
   2   8   1      183.77      199.79     33.73 o 
  -5   9   1        5.71       -5.22     12.03 o 
  -4   9   1       34.46       59.78     17.05 o 
  -3   9   1       39.60       72.94     17.72 o 
  -2   9   1       30.63       57.21     16.68 o 
  -1   9   1       14.01       17.82     11.38 o 
   0   9   1       25.67       35.62     18.56 o 
  -1  -9   2        9.05      -19.18     18.18 o 
   0  -9   2        4.29       -9.86     14.27 o 
   1  -9   2       12.80       44.80     21.37 o 
   2  -9   2      125.69      210.82     41.60 o 
   3  -9   2       11.71       21.65     12.73 o 
   4  -9   2       18.16       22.73     15.08 o 
   5  -9   2      109.28      123.28     24.54 o 
   6  -9   2        0.55        5.30     14.02 o 
  -3  -8   2       67.03       73.38     31.13 o 
  -2  -8   2      109.07      139.22     37.48 o 
  -1  -8   2       87.84      107.92     32.09 o 
   0  -8   2       37.23       37.97     18.43 o 
   1  -8   2       25.52       13.90     12.32 o 
   2  -8   2        1.84      -12.02      9.01 o 
   3  -8   2       14.71       -1.73      6.96 o 
   4  -8   2        0.38        7.10      8.40 o 
   5  -8   2       70.54       47.63     11.78 o 
   6  -8   2       12.42        3.48      8.34 o 
   7  -8   2        0.07        7.16      8.17 o 
  -4  -7   2       49.43      100.89     34.31 o 
  -3  -7   2       23.84       55.11     24.81 o 
  -2  -7   2      134.42      164.83     40.63 o 
  -1  -7   2     1070.68     1363.95    111.13 o 
   0  -7   2      125.77       87.66     25.36 o 
   1  -7   2      336.73      322.42     34.12 o 
   2  -7   2       96.30      160.25     34.01 o 
   3  -7   2      413.17      414.24     31.03 o 
   4  -7   2      219.48      221.38     22.11 o 
   5  -7   2      402.49      398.26     30.86 o 
   6  -7   2        6.98       -3.54      5.64 o 
   7  -7   2       45.46       68.71     18.28 o 
   8  -7   2       10.43       33.26     15.19 o 
  -5  -6   2      157.50      157.82     44.44 o 
  -4  -6   2      109.28      205.56     46.20 o 
  -3  -6   2       28.66       64.36     25.14 o 
  -2  -6   2       28.26       41.53     20.29 o 
  -1  -6   2      301.56      385.91     50.45 o 
   0  -6   2      172.79      154.56     28.86 o 
   1  -6   2      403.81      411.99     34.82 o 
   2  -6   2      127.60      121.56     18.32 o 
   3  -6   2       75.52       84.51     14.93 o 
   4  -6   2       18.54       17.10      6.91 o 
   5  -6   2       29.19       18.54      7.09 o 
   6  -6   2       83.89       95.14     27.50 o 
   7  -6   2       84.47       98.09     29.03 o 
   8  -6   2        0.98       98.47     30.40 o 
  -6  -5   2      330.37      398.17     69.97 o 
  -5  -5   2       45.63       29.16     20.97 o 
  -4  -5   2       33.91        6.93     15.59 o 
  -3  -5   2      146.29      154.99     34.68 o 
  -2  -5   2       38.85       75.46     23.26 o 
  -1  -5   2       78.49      104.07     23.90 o 
   0  -5   2       46.56       56.67     37.61 o 
   1  -5   2     1494.67     1575.80     70.46 o 
   2  -5   2      139.88      199.40     17.21 o 
   3  -5   2      311.85      848.89     41.03 o 
   4  -5   2     1281.74     1502.61     70.09 o 
   5  -5   2        5.16        0.26      2.68 o 
   6  -5   2      276.63      269.58     66.12 o 
   7  -5   2       85.83       91.76     20.39 o 
   8  -5   2      101.56      114.78     24.43 o 
  -7  -4   2       14.96       17.31     17.85 o 
  -6  -4   2       20.98       -1.60     10.83 o 
  -5  -4   2      360.85      478.11     67.96 o 
  -4  -4   2       74.21       63.79     26.56 o 
  -3  -4   2       39.09       41.63     18.30 o 
  -2  -4   2      928.62     1603.52    109.55 o 
  -1  -4   2      316.05      382.72     42.71 o 
   0  -4   2      119.96      195.33     88.82 o 
   1  -4   2     2890.10     2782.15     65.14 o 
   2  -4   2      537.22      523.62     20.29 o 
   3  -4   2      200.49      258.32     22.05 o 
   4  -4   2       93.77      129.38     14.45 o 
   5  -4   2       95.29      107.48     12.05 o 
   6  -4   2      307.45      299.09     19.30 o 
   7  -4   2      395.23      393.43     40.86 o 
   8  -4   2      182.30      185.11     30.12 o 
   9  -4   2        8.39       58.81     24.07 o 
  -7  -3   2      601.19      839.03     98.05 o 
  -6  -3   2       35.40       20.16     16.55 o 
  -5  -3   2       34.98       22.84     14.89 o 
  -4  -3   2        0.23        3.83      9.32 o 
  -3  -3   2      355.04      531.45     58.86 o 
  -2  -3   2       44.77      318.40     42.04 o 
  -1  -3   2      158.61      147.93     23.84 o 
   0  -3   2      196.64      750.22     51.71 o 
   1  -3   2     3082.31     2895.50    131.88 o 
   2  -3   2        7.54        6.14      2.75 o 
   3  -3   2      331.86      319.44     18.33 o 
   4  -3   2      247.81      243.43     20.04 o 
   5  -3   2      733.94      653.56     65.81 o 
   6  -3   2     1514.95     1599.91     83.71 o 
   7  -3   2        6.19       11.64     11.91 o 
   8  -3   2        0.03      -18.26     12.18 o 
   9  -3   2        0.51      -21.71     14.47 o 
  -8  -2   2       27.06       29.46     15.61 o 
  -7  -2   2       24.78       48.90     23.38 o 
  -6  -2   2        0.23        5.49     11.70 o 
  -5  -2   2       31.11       27.19     15.11 o 
  -4  -2   2      746.84      725.08     70.77 o 
  -3  -2   2     1765.16     1949.20    116.29 o 
  -2  -2   2       14.18       11.11     12.32 o 
  -1  -2   2     1085.39     1318.86     74.21 o 
   0  -2   2      709.69      663.64     42.11 o 
   1  -2   2        0.37        1.04      3.97 o 
   2  -2   2     2166.57     2257.41    107.03 o 
   3  -2   2        0.65        1.61      1.62 o 
   4  -2   2       30.42       29.13     11.34 o 
   5  -2   2      206.46      223.16     35.09 o 
   6  -2   2      629.25      799.00     76.25 o 
   7  -2   2      170.45      122.97     31.02 o 
   8  -2   2      132.57      122.41     31.99 o 
   9  -2   2      196.26      153.26     40.06 o 
  -8  -1   2      184.93      177.47     31.24 o 
  -7  -1   2      241.16      226.40     31.18 o 
  -6  -1   2      712.39      849.57     59.68 o 
  -5  -1   2       68.49      111.16     26.08 o 
  -4  -1   2      178.85      335.65     30.42 o 
  -3  -1   2      486.63      548.78     26.98 o 
  -2  -1   2      104.83      117.08     12.62 o 
  -1  -1   2     8246.60     8104.34    214.97 o 
   0  -1   2      316.32      299.23     22.14 o 
   1  -1   2       21.37       33.04      8.13 o 
   2  -1   2       57.66       49.62     11.56 o 
   3  -1   2      406.11      373.41     37.77 o 
   4  -1   2      453.76      388.38     43.62 o 
   5  -1   2      269.24      189.72     33.37 o 
   6  -1   2     2698.79     2753.03    164.90 o 
   7  -1   2       29.58       20.66     12.90 o 
   8  -1   2       43.34       10.59     14.89 o 
  -9   0   2      341.26      336.78     42.04 o 
  -8   0   2        6.88       27.20     24.74 o 
  -7   0   2       46.76       63.41     12.74 o 
  -6   0   2        0.74       -0.21      5.46 o 
  -5   0   2       91.10       94.53     13.88 o 
  -4   0   2       26.41       51.39      9.93 o 
  -3   0   2     2634.59     3098.89     98.09 o 
  -2   0   2    16268.17    18534.43    386.70 o 
  -1   0   2      517.96      557.52     22.08 o 
   0   0   2      306.06      302.31     19.09 o 
   1   0   2      307.78      273.49     15.24 o 
   2   0   2        6.99        4.55      1.81 o 
   3   0   2       46.57       45.66      4.74 o 
   4   0   2      644.07      554.39     57.31 o 
   5   0   2      117.10      106.21      9.53 o 
   6   0   2        6.43       35.19     17.77 o 
   7   0   2       33.85       23.88     17.79 o 
   8   0   2      354.14      291.48     54.05 o 
  -9   1   2      152.28      137.48     35.52 o 
  -8   1   2      157.20      162.22     35.75 o 
  -7   1   2      230.89      268.85     25.55 o 
  -6   1   2       16.79       37.63      9.17 o 
  -5   1   2      422.37      403.71     27.60 o 
  -4   1   2     1444.22     1765.73     53.64 o 
  -3   1   2      854.75      955.49     31.44 o 
  -2   1   2     2255.74     2327.79     70.86 o 
  -1   1   2     2665.85     2813.38     75.70 o 
   0   1   2      328.88      312.19     16.61 o 
   1   1   2      600.21      533.59     20.74 o 
   2   1   2     2167.43     2132.04     80.31 o 
   3   1   2      206.78      210.36     13.97 o 
   4   1   2       22.57       22.17      6.29 o 
   5   1   2     1344.83     1199.18     97.84 o 
   6   1   2      980.44     1051.15     97.33 o 
   7   1   2      537.07      576.60     74.82 o 
   8   1   2      204.24      175.24     44.56 o 
  -9   2   2        3.14        7.32     10.08 o 
  -8   2   2      133.52      191.05     36.27 o 
  -7   2   2      242.15      279.69     25.03 o 
  -6   2   2       32.27       31.99      8.40 o 
  -5   2   2      416.43      474.80     22.57 o 
  -4   2   2        3.71        7.52      2.66 o 
  -3   2   2      271.65      312.70     13.67 o 
  -2   2   2        1.21        1.14      1.57 o 
  -1   2   2     4105.32     3631.24    107.56 o 
   0   2   2      654.16      626.49     27.45 o 
   1   2   2      338.24      363.82     19.45 o 
   2   2   2     1353.16     1345.44     46.28 o 
   3   2   2     1619.37     1589.63     54.13 o 
   4   2   2       10.55        9.12      5.80 o 
   5   2   2       57.17       44.14     21.94 o 
   6   2   2      655.04      770.90     86.80 o 
   7   2   2       12.46        0.94      9.71 o 
  -9   3   2       14.25       -1.95      9.16 o 
  -8   3   2       30.55       24.63      9.78 o 
  -7   3   2      265.54      264.49     21.64 o 
  -6   3   2      385.34      380.27     23.02 o 
  -5   3   2       24.90       17.80      4.15 o 
  -4   3   2     2743.94     2736.33     65.83 o 
  -3   3   2     1249.40     1178.78     32.70 o 
  -2   3   2        6.06        2.94      2.35 o 
  -1   3   2      154.99      173.60     10.73 o 
   0   3   2       63.04       62.67      8.89 o 
   1   3   2       31.90       24.03      6.29 o 
   2   3   2        2.79       -3.52      4.89 o 
   3   3   2      140.87      104.48     17.37 o 
   4   3   2      122.74      100.10     17.44 o 
   5   3   2       59.39       64.58     26.16 o 
   6   3   2       92.46       52.15     23.94 o 
   7   3   2      127.73      147.70     30.36 o 
  -9   4   2       73.85       75.19     31.20 o 
  -8   4   2       37.40       47.48     14.05 o 
  -7   4   2       23.49       28.74      7.79 o 
  -6   4   2        3.89       -3.30      4.75 o 
  -5   4   2        4.14        3.14      4.85 o 
  -4   4   2      400.65      409.08     19.36 o 
  -3   4   2       68.01       63.11      7.79 o 
  -2   4   2     2838.36     2793.61     77.99 o 
  -1   4   2     1655.80     2050.38     54.56 o 
   0   4   2     1598.06     2008.93    105.00 o 
   1   4   2      941.57     1174.39     61.73 o 
   2   4   2        5.30       -1.94      6.15 o 
   3   4   2      180.34      161.76     23.99 o 
   4   4   2      383.68      389.00     38.77 o 
   5   4   2      308.64      270.58     53.95 o 
   6   4   2       25.24       12.63     13.93 o 
  -8   5   2       34.93       31.89     14.55 o 
  -7   5   2      100.62       76.15     12.87 o 
  -6   5   2      391.61      418.70     38.07 o 
  -5   5   2      423.27      398.17     21.27 o 
  -4   5   2       21.28       20.50      4.86 o 
  -3   5   2       28.55       24.21      6.09 o 
  -2   5   2      418.53      416.14     27.99 o 
  -1   5   2      171.59      179.03     20.48 o 
   0   5   2        3.01        8.69      6.91 o 
   1   5   2      251.79      260.94     29.32 o 
   2   5   2        0.57       -2.96     22.71 o 
   3   5   2        7.96        5.77      7.42 o 
   4   5   2      339.14      341.37     58.50 o 
   5   5   2      546.58      569.40     82.90 o 
  -8   6   2       24.39       58.45     27.46 o 
  -7   6   2       55.74       46.30     10.69 o 
  -6   6   2      203.60      250.39     25.72 o 
  -5   6   2       13.35        7.50      5.93 o 
  -4   6   2        0.01        1.59     10.35 o 
  -3   6   2       45.04       32.00      7.42 o 
  -2   6   2      437.25      550.59     38.57 o 
  -1   6   2       14.79       10.10      6.63 o 
   0   6   2       73.31       81.85     17.67 o 
   1   6   2       54.71       68.73     17.23 o 
   2   6   2       34.06       20.44     11.30 o 
   3   6   2       53.04       56.57     20.82 o 
   4   6   2      220.17      260.64     55.41 o 
  -7   7   2       62.83       85.13     20.53 o 
  -6   7   2       22.70       22.46     11.32 o 
  -5   7   2        1.60       -0.81      9.69 o 
  -4   7   2      176.31      169.47     23.30 o 
  -3   7   2      705.79      729.01     88.53 o 
  -2   7   2      471.57      584.41     43.66 o 
  -1   7   2      443.63      603.21     47.09 o 
   0   7   2       36.39       35.75     14.34 o 
   1   7   2        0.47      -18.69     12.46 o 
   2   7   2        5.33       16.04     11.98 o 
   3   7   2       16.14      -21.02     23.31 o 
  -6   8   2       16.86      -21.58     17.45 o 
  -5   8   2        3.19       -6.79     14.60 o 
  -4   8   2        0.88        0.77      5.39 o 
  -3   8   2        3.65        9.37     12.92 o 
  -2   8   2        4.61       -6.58      7.74 o 
  -1   8   2       34.73       10.59     16.25 o 
   0   8   2      165.00      248.17     33.65 o 
   1   8   2        5.28        1.05     21.27 o 
   2   8   2        0.36       -0.28     16.03 o 
  -4   9   2        1.39       -4.28     14.48 o 
  -3   9   2      198.16      209.98     49.58 o 
  -2   9   2        9.70       17.55     14.62 o 
  -1   9   2       39.70       41.79     14.96 o 
   2 -10   3       32.66        9.44     15.01 o 
   3 -10   3        0.00        8.04     15.46 o 
  -1  -9   3      107.07      147.39     38.35 o 
   0  -9   3       45.74       64.10     26.89 o 
   1  -9   3       55.87       61.35     25.04 o 
   2  -9   3      119.45      138.91     36.68 o 
   3  -9   3        0.01        1.20      9.46 o 
   4  -9   3       41.54       53.79     23.23 o 
   5  -9   3       43.67       37.17     20.56 o 
   6  -9   3        2.33        1.13     11.36 o 
  -3  -8   3       58.58       48.15     25.59 o 
  -2  -8   3       31.69       50.97     26.15 o 
  -1  -8   3      146.35      145.02     36.35 o 
   0  -8   3      156.84      133.28     32.11 o 
   1  -8   3        0.41      -24.70     16.46 o 
   2  -8   3        9.60      -14.82     13.21 o 
   3  -8   3      117.94       97.98     20.17 o 
   4  -8   3      182.44      177.83     24.65 o 
   5  -8   3      183.57      194.28     50.96 o 
   6  -8   3       77.86       96.20     20.97 o 
   7  -8   3        0.64       10.02      9.70 o 
  -4  -7   3        1.44        3.30     11.91 o 
  -3  -7   3        2.84        1.09     14.65 o 
  -2  -7   3        5.68       10.66     13.46 o 
  -1  -7   3       53.31       46.40     22.85 o 
   0  -7   3       96.43      139.28     30.59 o 
   1  -7   3      185.65      166.64     32.30 o 
   2  -7   3       96.45      103.53     27.96 o 
   3  -7   3       88.28       93.83     15.88 o 
   4  -7   3      194.96      179.36     38.40 o 
   5  -7   3        2.43      257.18    104.22 o 
   6  -7   3      298.04      357.08     39.17 o 
   7  -7   3       22.11       29.84     29.20 o 
   8  -7   3        0.01       39.84     21.60 o 
  -5  -6   3       70.36       59.59     26.20 o 
  -4  -6   3        1.48       11.18     15.58 o 
  -3  -6   3      356.85      446.49     64.48 o 
  -2  -6   3     1547.39     1679.84    125.96 o 
  -1  -6   3        2.94       17.67     48.93 o 
   0  -6   3      172.39      691.82     67.14 o 
   1  -6   3       44.05       36.28     14.57 o 
   2  -6   3       25.55       44.93      9.90 o 
   3  -6   3       68.90       73.22     13.87 o 
   4  -6   3      210.32      158.73     32.75 o 
   5  -6   3      451.99      474.83     58.78 o 
   6  -6   3       15.07       22.36     15.07 o 
   7  -6   3       37.59       47.35     22.04 o 
   8  -6   3       65.19      109.59     32.96 o 
  -6  -5   3      123.03      308.79     63.97 o 
  -5  -5   3      116.68      105.97     38.51 o 
  -4  -5   3       19.68       17.75     16.28 o 
  -3  -5   3        0.28       14.22     13.45 o 
  -2  -5   3       88.69       72.50     22.70 o 
  -1  -5   3        5.59        3.61      3.10 o 
   0  -5   3       19.31      207.07     35.86 o 
   1  -5   3       76.01      111.25     23.48 o 
   2  -5   3      524.86      441.35     29.41 o 
   3  -5   3        0.20      -12.55     11.03 o 
   4  -5   3     2234.88     2214.39    135.69 o 
   5  -5   3      919.57      888.67     47.92 o 
   6  -5   3      101.28      130.96     40.80 o 
   7  -5   3        1.11        3.30      7.41 o 
   8  -5   3       10.99       12.68     22.79 o 
  -7  -4   3       53.08       46.57     24.81 o 
  -6  -4   3       60.76       52.75     25.98 o 
  -5  -4   3      278.20      510.77     72.42 o 
  -4  -4   3       34.65       70.28     25.50 o 
  -3  -4   3       48.01       80.69     23.22 o 
  -2  -4   3     1308.08     1385.45     98.02 o 
  -1  -4   3      765.51      750.60     61.56 o 
   0  -4   3     1786.49     2029.90    111.35 o 
   1  -4   3       42.27       39.89      9.68 o 
   2  -4   3      101.34      107.82     15.04 o 
   3  -4   3      524.34      572.47     35.06 o 
   4  -4   3      382.67      414.82     24.26 o 
   5  -4   3      191.08      191.12     15.20 o 
   6  -4   3      241.05      186.42     27.42 o 
   7  -4   3        3.24       15.11     14.35 o 
   8  -4   3      149.73      151.81     33.05 o 
  -7  -3   3      263.64      276.81     58.75 o 
  -6  -3   3       63.38       62.22     25.59 o 
  -5  -3   3        4.95       17.17     15.84 o 
  -4  -3   3      752.05      942.33     83.42 o 
  -3  -3   3      238.05      381.44     46.28 o 
  -2  -3   3       21.40       21.76     11.52 o 
  -1  -3   3       30.95       29.11      4.51 o 
   0  -3   3       27.49       17.70      8.77 o 
   1  -3   3       14.49       17.52      6.49 o 
   2  -3   3     1430.98     1424.36     47.80 o 
   3  -3   3     3111.69     3234.04     87.27 o 
   4  -3   3       31.29       31.59      5.87 o 
   5  -3   3      127.34      168.78     23.69 o 
   6  -3   3        4.33        3.14      7.67 o 
   7  -3   3      506.26      529.73     49.22 o 
   8  -3   3       49.80       24.24     15.35 o 
  -8  -2   3       39.30       50.12     26.10 o 
  -7  -2   3       97.77      112.28     38.24 o 
  -6  -2   3      286.91      279.78     50.09 o 
  -5  -2   3        0.18       -3.84      8.96 o 
  -4  -2   3        0.50       -5.62      8.77 o 
  -3  -2   3     1956.95     2183.65    122.97 o 
  -2  -2   3       53.49       56.47     14.29 o 
  -1  -2   3       61.90       65.23      7.22 o 
   0  -2   3     5410.28     4946.18    201.79 o 
   1  -2   3      328.41      320.06     20.08 o 
   2  -2   3       54.18       52.59      8.95 o 
   3  -2   3     5122.64     5657.06    202.49 o 
   4  -2   3        0.66       14.18      7.44 o 
   5  -2   3       59.65       56.49     18.25 o 
   6  -2   3      546.38      529.74     63.37 o 
   7  -2   3      310.11      286.06     49.17 o 
   8  -2   3       40.35       73.38     26.94 o 
  -8  -1   3      147.00      136.27     38.42 o 
  -7  -1   3       17.99        5.94     12.10 o 
  -6  -1   3      263.81      276.33     32.25 o 
  -5  -1   3      135.81      145.37     20.28 o 
  -4  -1   3      132.10      164.14     27.70 o 
  -3  -1   3      478.64      497.63     30.77 o 
  -2  -1   3       88.32       89.59      7.68 o 
  -1  -1   3     3423.10     3314.08    171.48 o 
   0  -1   3     4258.31     4244.14    148.75 o 
   1  -1   3      319.26      290.74     21.67 o 
   2  -1   3      356.48      350.43     53.51 o 
   3  -1   3        1.07        0.97      2.63 o 
   4  -1   3     1687.84     1889.91    116.12 o 
   5  -1   3      486.19      471.98     56.33 o 
   6  -1   3       37.00       21.90     15.41 o 
   7  -1   3      463.96      482.25     65.81 o 
   8  -1   3      195.49      171.30     42.82 o 
  -9   0   3        0.74       16.00     10.84 o 
  -8   0   3      112.85      122.83     23.74 o 
  -7   0   3       15.29        7.21      6.85 o 
  -6   0   3      153.97      139.94     15.82 o 
  -5   0   3      256.92      247.25     19.24 o 
  -4   0   3     1523.58     1931.17     52.09 o 
  -3   0   3        3.85        5.76      2.64 o 
  -2   0   3     1720.00     2061.04     48.39 o 
  -1   0   3        4.38        3.27      1.30 o 
   0   0   3      583.27      517.76     23.48 o 
   1   0   3     5316.56     5029.37    130.51 o 
   2   0   3     2246.84     2101.58     55.31 o 
   3   0   3      460.50      519.39     37.60 o 
   4   0   3      100.17       83.40      9.58 o 
   5   0   3       33.16       23.26      6.09 o 
   6   0   3      628.84      679.43     75.79 o 
   7   0   3        9.10       17.38     14.91 o 
   8   0   3       35.54        7.43     15.04 o 
  -9   1   3       16.85        9.57     30.57 o 
  -8   1   3      338.00      438.99     42.07 o 
  -7   1   3      870.51      989.81     54.27 o 
  -6   1   3      103.82      112.87     20.64 o 
  -5   1   3      194.33      199.01     15.86 o 
  -4   1   3     1269.65     1482.72     47.22 o 
  -3   1   3      643.13      774.22     22.75 o 
  -2   1   3        1.88       -4.83      3.22 o 
  -1   1   3      180.61      161.48     11.34 o 
   0   1   3       23.57       24.52      3.96 o 
   1   1   3        2.43        1.11      2.03 o 
   2   1   3        2.16        3.77      3.11 o 
   3   1   3      556.43      532.38     24.86 o 
   4   1   3       28.28       22.23      5.29 o 
   5   1   3     1723.59     1599.95    170.42 o 
   6   1   3      191.90      161.46     37.27 o 
   7   1   3       62.87       74.10     28.33 o 
   8   1   3       46.24       48.29     25.73 o 
  -9   2   3       47.19       60.12     15.74 o 
  -8   2   3        1.42        6.39     11.30 o 
  -7   2   3        9.74       -3.53      7.46 o 
  -6   2   3       18.22       13.32      5.35 o 
  -5   2   3       33.36       28.55      5.31 o 
  -4   2   3      680.93      776.83     24.34 o 
  -3   2   3     1221.42     1211.23     58.03 o 
  -2   2   3      153.73      171.21     14.17 o 
  -1   2   3      435.77      400.12     26.06 o 
   0   2   3       28.72       19.10      4.36 o 
   1   2   3      224.04      248.88     14.44 o 
   2   2   3      336.72      284.01     18.86 o 
   3   2   3      435.52      364.08     34.37 o 
   4   2   3      179.11      168.53     17.68 o 
   5   2   3       23.20        8.73     15.19 o 
   6   2   3      372.43      371.32     59.32 o 
   7   2   3       30.75       45.54     22.97 o 
  -9   3   3        0.19       -7.58     12.80 o 
  -8   3   3        4.68        7.79      5.84 o 
  -7   3   3      566.45      575.33     31.19 o 
  -6   3   3      550.13      581.26     29.45 o 
  -5   3   3      565.12      589.62     23.50 o 
  -4   3   3      180.99      186.70     11.10 o 
  -3   3   3       39.07       19.97      3.40 o 
  -2   3   3        0.84        3.79      2.19 o 
  -1   3   3        1.33        3.34      2.99 o 
   0   3   3      205.43      223.82     16.11 o 
   1   3   3      252.33      190.34     19.96 o 
   2   3   3        0.81        4.19      4.78 o 
   3   3   3      141.68      111.54     18.42 o 
   4   3   3      424.21      434.97     38.04 o 
   5   3   3      418.59      360.07     58.68 o 
   6   3   3      162.86      187.82     43.91 o 
   7   3   3       75.58      112.49     29.83 o 
  -9   4   3      310.11      381.03     50.74 o 
  -8   4   3       56.97       55.21     13.38 o 
  -7   4   3      129.09      147.95     15.49 o 
  -6   4   3       10.03        8.92      5.12 o 
  -5   4   3      448.61      430.46     20.13 o 
  -4   4   3      170.34      153.68     12.67 o 
  -3   4   3      373.42      351.12     21.97 o 
  -2   4   3     1154.78     1148.58     47.75 o 
  -1   4   3       93.47       87.69     10.20 o 
   0   4   3        8.56        6.59      5.05 o 
   1   4   3      195.98      128.17     19.00 o 
   2   4   3      548.72      550.28     57.39 o 
   3   4   3       57.51       48.11     13.72 o 
   4   4   3      268.12      267.54     32.32 o 
   5   4   3       41.81       22.79     50.46 o 
   6   4   3        7.53       -6.14     14.23 o 
  -8   5   3      351.32      420.63     49.69 o 
  -7   5   3       14.86       13.41      9.94 o 
  -6   5   3       21.23       10.83     14.20 o 
  -5   5   3      713.72      766.52     52.90 o 
  -4   5   3       32.86       27.51      6.13 o 
  -3   5   3       33.87       28.68      7.55 o 
  -2   5   3      140.15      145.16     16.63 o 
  -1   5   3        3.92       -6.53      5.92 o 
   0   5   3        0.51       -1.74      6.05 o 
   1   5   3        6.31        5.04      7.84 o 
   2   5   3       29.48       35.16     12.70 o 
   3   5   3       11.42        6.08     10.88 o 
   4   5   3        0.48        6.92     10.11 o 
   5   5   3        5.82        3.06     15.34 o 
  -8   6   3      103.24       66.40     30.65 o 
  -7   6   3        9.59      -17.08     11.39 o 
  -6   6   3       46.65       33.79     12.10 o 
  -5   6   3      194.49      165.61     20.51 o 
  -4   6   3       47.04       40.38     10.12 o 
  -3   6   3      173.64      154.85     18.20 o 
  -2   6   3     1345.56     1427.53     67.24 o 
  -1   6   3     1282.40     1642.02     78.37 o 
   0   6   3       82.03       66.36     15.98 o 
   1   6   3        0.15      -15.15     10.10 o 
   2   6   3      159.61      140.80     25.41 o 
   3   6   3      199.04      192.21     30.78 o 
   4   6   3      150.41      137.40     27.74 o 
  -7   7   3        9.00       26.07     13.75 o 
  -6   7   3       92.68      109.90     30.87 o 
  -5   7   3        2.08       -9.78     13.07 o 
  -4   7   3        5.17        2.31      7.28 o 
  -3   7   3       53.98       55.84     12.66 o 
  -2   7   3      252.06      278.62     29.27 o 
  -1   7   3        0.03      -14.70      9.80 o 
   0   7   3      254.68      307.58     36.15 o 
   1   7   3       10.55       -5.01     11.22 o 
   2   7   3        3.86      -13.10     10.98 o 
   3   7   3       10.95       19.14     11.31 o 
  -6   8   3       86.86       87.13     30.47 o 
  -5   8   3       12.28       45.94     25.10 o 
  -4   8   3        8.94        8.83     16.27 o 
  -3   8   3      135.96      129.38     39.79 o 
  -2   8   3       15.49        7.25      8.45 o 
  -1   8   3       33.23       46.99     14.87 o 
   0   8   3       46.86       60.42     17.82 o 
   1   8   3       47.14       61.48     29.06 o 
  -3   9   3      577.38      732.68     95.59 o 
  -2   9   3       10.54        2.77     13.86 o 
   2 -10   4        9.56        6.56     12.26 o 
   3 -10   4       14.53        8.63     16.44 o 
  -2  -9   4        9.97       -4.46     14.66 o 
  -1  -9   4      107.19      143.49     39.32 o 
   0  -9   4       12.90       21.06     17.33 o 
   1  -9   4       13.82       17.90     15.84 o 
   2  -9   4        3.61       20.04     17.97 o 
   3  -9   4      140.87      156.02     26.87 o 
   4  -9   4        1.53       42.43     22.72 o 
   5  -9   4       63.80      100.79     31.66 o 
  -3  -8   4       50.14       72.61     29.85 o 
  -2  -8   4        5.36       33.74     18.01 o 
  -1  -8   4       81.51       94.42     29.83 o 
   0  -8   4      103.04       86.70     28.03 o 
   1  -8   4       31.83       47.87     20.60 o 
   2  -8   4        9.48        6.50     13.70 o 
   3  -8   4       67.76       60.21     24.30 o 
   4  -8   4       30.06       30.41     17.47 o 
   5  -8   4       26.28       25.99     11.02 o 
   6  -8   4        1.91      -17.64     11.76 o 
   7  -8   4      318.19      376.16     43.68 o 
  -4  -7   4      114.04      127.35     38.34 o 
  -3  -7   4      455.44      524.96     71.82 o 
  -2  -7   4       68.73      107.75     32.51 o 
  -1  -7   4        7.84      240.20     47.38 o 
   0  -7   4       83.23       57.42     22.43 o 
   1  -7   4      156.65      152.41     32.68 o 
   2  -7   4        0.61       84.53     26.86 o 
   3  -7   4      192.34      261.05     26.43 o 
   4  -7   4      186.37      205.29     40.99 o 
   5  -7   4        2.36        7.87      7.94 o 
   6  -7   4        0.76      -32.27     21.51 o 
   7  -7   4        3.38        1.35     10.25 o 
  -5  -6   4       37.66       47.36     27.63 o 
  -4  -6   4        0.20        9.32     20.57 o 
  -3  -6   4      142.31       74.96     27.13 o 
  -2  -6   4      162.85       63.82     50.20 o 
  -1  -6   4      349.21      528.47     60.18 o 
   0  -6   4       18.16       34.43     16.42 o 
   1  -6   4       30.82       44.66     17.01 o 
   2  -6   4        0.86        2.63      9.67 o 
   3  -6   4      640.82      627.78     52.72 o 
   4  -6   4      260.20      246.18     41.63 o 
   5  -6   4      205.21      200.85     39.90 o 
   6  -6   4       99.34       78.09     27.01 o 
   7  -6   4      445.39      479.90     68.90 o 
   8  -6   4      163.63      125.01     35.97 o 
  -6  -5   4        5.45       73.97     33.68 o 
  -5  -5   4      114.20       96.16     32.70 o 
  -4  -5   4        2.02       -3.38     12.85 o 
  -3  -5   4      179.07      200.04     39.48 o 
  -2  -5   4        2.44       -1.75      8.46 o 
  -1  -5   4      260.19      206.83     33.65 o 
   0  -5   4      312.92      370.18     43.68 o 
   1  -5   4     1098.78     1091.21     79.61 o 
   2  -5   4      747.05      672.38     44.16 o 
   3  -5   4      370.34      375.12     49.36 o 
   4  -5   4      151.35      141.48     18.47 o 
   5  -5   4        1.75        2.89     16.17 o 
   6  -5   4       91.06       93.63     19.83 o 
   7  -5   4       80.69       97.13     21.25 o 
   8  -5   4      110.35       79.60     21.25 o 
  -7  -4   4       91.78      134.90     41.49 o 
  -6  -4   4       16.90       -2.75     13.52 o 
  -5  -4   4      244.62      304.71     53.92 o 
  -4  -4   4      887.17      919.73     87.08 o 
  -3  -4   4      503.19      438.06     54.09 o 
  -2  -4   4       52.31       43.51      9.76 o 
  -1  -4   4     1891.01     1816.52    107.49 o 
   0  -4   4        1.37        7.49      7.24 o 
   1  -4   4        8.64        4.71      7.53 o 
   2  -4   4      160.52      158.14     14.78 o 
   3  -4   4      130.61      142.46     17.47 o 
   4  -4   4       50.60       53.82      8.46 o 
   5  -4   4        2.47       -0.54      2.01 o 
   6  -4   4      115.39      116.18     21.30 o 
   7  -4   4        4.73        0.39      7.37 o 
   8  -4   4       30.32       24.64     21.62 o 
  -7  -3   4      268.35      288.19     55.28 o 
  -6  -3   4       62.44      101.95     30.90 o 
  -5  -3   4      219.37      243.19     42.99 o 
  -4  -3   4       38.92       34.18     17.15 o 
  -3  -3   4      107.93       96.32     23.13 o 
  -2  -3   4      248.30      228.57     18.58 o 
  -1  -3   4      485.14      503.78     45.64 o 
   0  -3   4     1468.91     1543.91     88.00 o 
   1  -3   4      830.96      771.63     41.63 o 
   2  -3   4      200.09      191.61     18.99 o 
   3  -3   4     2739.06     2797.97     78.96 o 
   4  -3   4      327.35      297.31     20.19 o 
   5  -3   4       43.81       29.81     10.74 o 
   6  -3   4       78.16       93.44     19.85 o 
   7  -3   4        0.13      -10.15     15.68 o 
   8  -3   4      116.03       74.01     20.86 o 
  -8  -2   4       66.09       43.87     20.39 o 
  -7  -2   4        0.00      -32.08     21.38 o 
  -6  -2   4      315.35      353.97     53.48 o 
  -5  -2   4       88.55       71.57     22.09 o 
  -4  -2   4       74.07       95.62     22.77 o 
  -3  -2   4      739.48      706.92     63.37 o 
  -2  -2   4     1286.39     1242.13     42.63 o 
  -1  -2   4       56.86       46.17      7.46 o 
   0  -2   4     2538.59     2626.45    123.73 o 
   1  -2   4      521.70      475.60     25.24 o 
   2  -2   4     1185.63     1160.86     49.54 o 
   3  -2   4      235.97      234.99     22.21 o 
   4  -2   4       14.53       27.29     13.87 o 
   5  -2   4       99.27       96.79     25.40 o 
   6  -2   4      150.91      103.89     28.52 o 
   7  -2   4      118.28      117.82     33.61 o 
   8  -2   4      168.23      157.21     40.80 o 
  -8  -1   4      207.22      219.17     47.59 o 
  -7  -1   4       11.26        7.96      7.80 o 
  -6  -1   4      168.20      203.94     38.65 o 
  -5  -1   4      413.87      542.61     57.17 o 
  -4  -1   4      262.86      286.17     36.50 o 
  -3  -1   4     1338.39     1578.19     52.24 o 
  -2  -1   4      481.93      526.32     23.41 o 
  -1  -1   4      727.34      663.81     24.77 o 
   0  -1   4        5.85       10.96      6.87 o 
   1  -1   4      798.78      743.17     34.97 o 
   2  -1   4      453.46      378.64     23.21 o 
   3  -1   4      785.89      838.47     42.25 o 
   4  -1   4      957.16      897.08     98.99 o 
   5  -1   4      194.91      198.59     36.88 o 
   6  -1   4      175.23      178.42     37.23 o 
   7  -1   4       79.33       75.01     28.20 o 
   8  -1   4       87.65       58.57     27.56 o 
  -9   0   4        2.61       44.12     23.34 o 
  -8   0   4      121.33      106.78     31.89 o 
  -7   0   4       27.98       25.60      7.71 o 
  -6   0   4        7.50        8.16      6.67 o 
  -5   0   4      119.66      112.41     14.01 o 
  -4   0   4     1293.32     1475.89     49.63 o 
  -3   0   4       70.34       85.85      8.69 o 
  -2   0   4     2405.31     2559.29     52.88 o 
  -1   0   4     5302.95     5233.74     91.81 o 
   0   0   4        4.48        2.74      2.04 o 
   1   0   4      358.57      313.94     14.72 o 
   2   0   4     3604.67     3681.13    129.10 o 
   3   0   4       61.21       55.10      6.77 o 
   4   0   4       98.26       90.49      8.64 o 
   5   0   4      635.87      557.14     69.70 o 
   6   0   4      304.43      305.53     50.80 o 
   7   0   4        0.27       -2.53     11.59 o 
   8   0   4      146.97      102.52     34.48 o 
  -9   1   4       20.91       10.29     12.26 o 
  -8   1   4        0.77      -11.61      7.74 o 
  -7   1   4      286.00      313.15     22.46 o 
  -6   1   4      195.07      231.83     17.65 o 
  -5   1   4       61.42       78.83      8.20 o 
  -4   1   4      893.67     1000.57     28.54 o 
  -3   1   4       71.52       87.20      6.44 o 
  -2   1   4      292.00      321.73     19.48 o 
  -1   1   4      331.04      313.32     24.19 o 
   0   1   4       76.13       64.73      7.00 o 
   1   1   4        2.18        1.97      2.21 o 
   2   1   4        0.28        1.75      2.45 o 
   3   1   4      290.01      245.05     17.07 o 
   4   1   4       60.62       54.57      8.18 o 
   5   1   4     1735.85     1925.81    136.24 o 
   6   1   4      655.13      731.62     83.97 o 
   7   1   4      210.58      186.24     45.39 o 
  -9   2   4      102.79      101.69     34.01 o 
  -8   2   4        0.65       -7.10      5.46 o 
  -7   2   4        2.59        1.59      3.47 o 
  -6   2   4        4.15        3.95      5.79 o 
  -5   2   4      199.59      248.29     12.69 o 
  -4   2   4       72.85       70.54      6.74 o 
  -3   2   4      145.53      116.01     15.73 o 
  -2   2   4      310.71      320.62     24.83 o 
  -1   2   4      199.03      143.71     12.27 o 
   0   2   4     3200.16     2999.61    101.33 o 
   1   2   4     1620.86     1592.54     59.69 o 
   2   2   4      557.07      577.23     44.68 o 
   3   2   4        1.08       -1.75     11.84 o 
   4   2   4      223.48      214.17     24.34 o 
   5   2   4      201.43      167.76     27.41 o 
   6   2   4        4.47      -20.74     17.98 o 
   7   2   4        0.15      -12.93     15.73 o 
  -9   3   4       79.77       69.56     24.13 o 
  -8   3   4      282.12      325.92     43.29 o 
  -7   3   4       33.17       22.06      6.90 o 
  -6   3   4      445.02      459.21     25.71 o 
  -5   3   4      796.17      804.87     32.35 o 
  -4   3   4        0.98       -0.28      1.65 o 
  -3   3   4      488.68      363.04    106.71 o 
  -2   3   4       10.45        8.01      1.98 o 
  -1   3   4       11.58       -0.15      4.74 o 
   0   3   4      642.26      607.52     29.33 o 
   1   3   4       93.06      101.23     15.17 o 
   2   3   4      138.66      168.39     21.21 o 
   3   3   4       10.75        0.65      7.44 o 
   4   3   4     1763.60     1688.50     84.22 o 
   5   3   4       22.02       13.62     16.74 o 
   6   3   4       20.62       24.13     20.17 o 
  -8   4   4       67.62       53.45     19.43 o 
  -7   4   4        4.05        0.07      5.71 o 
  -6   4   4       10.29        5.57      4.55 o 
  -5   4   4       21.83       14.59      3.53 o 
  -4   4   4      369.80      375.45     33.84 o 
  -3   4   4      177.41      159.55     14.60 o 
  -2   4   4      350.04      342.50     18.76 o 
  -1   4   4      232.38      241.85     17.26 o 
   0   4   4        2.75        3.93      8.06 o 
   1   4   4      265.12      233.69     30.62 o 
   2   4   4      114.48      105.17     37.32 o 
   3   4   4       47.73       25.35     13.52 o 
   4   4   4      151.11      152.74     21.33 o 
   5   4   4      180.84      166.40     23.03 o 
   6   4   4       11.59       19.74     13.22 o 
  -8   5   4      120.86      118.29     39.65 o 
  -7   5   4      278.54      275.21     33.24 o 
  -6   5   4       23.91        0.00      9.88 o 
  -5   5   4      343.71      311.93     21.97 o 
  -4   5   4      171.85      165.66     17.08 o 
  -3   5   4        0.96       10.02      5.35 o 
  -2   5   4        2.69        9.06      4.40 o 
  -1   5   4      512.25      500.27     36.00 o 
   0   5   4        1.40        1.40      5.72 o 
   1   5   4       14.75       25.41     10.42 o 
   2   5   4      217.34      225.86     32.94 o 
   3   5   4      577.47      529.25     48.74 o 
   4   5   4      442.52      438.76     45.97 o 
   5   5   4        4.25       -4.30     14.29 o 
  -8   6   4      161.99      182.03     48.29 o 
  -7   6   4        4.70       -2.16     10.00 o 
  -6   6   4      187.54      138.42     37.78 o 
  -5   6   4        1.45       10.57     12.07 o 
  -4   6   4       51.63       60.14     12.13 o 
  -3   6   4      113.50       82.36     13.75 o 
  -2   6   4      185.89      160.14     19.61 o 
  -1   6   4       46.38       27.38     18.29 o 
   0   6   4       11.16        7.43     11.11 o 
   1   6   4       33.76       43.53     15.33 o 
   2   6   4      401.96      390.86     42.58 o 
   3   6   4      321.17      266.82     36.66 o 
   4   6   4       42.18       38.37     15.84 o 
  -7   7   4       82.41       79.41     27.90 o 
  -6   7   4      116.96      127.46     34.52 o 
  -5   7   4        0.42      -12.04     14.28 o 
  -4   7   4      154.53      211.04     42.89 o 
  -3   7   4      281.27      331.87     54.55 o 
  -2   7   4      416.68      430.51     53.49 o 
  -1   7   4       13.65       13.83      8.63 o 
   0   7   4        8.82      -11.09      9.70 o 
   1   7   4        6.74        2.83      8.31 o 
   2   7   4        0.13        4.00     21.01 o 
  -5   8   4        1.87        6.98     14.50 o 
  -4   8   4       37.52       50.66     23.59 o 
  -3   8   4       29.85       78.84     32.72 o 
  -2   8   4       84.41      142.08     41.52 o 
  -1   8   4        0.14      -14.97      9.98 o 
   0   8   4        7.28       32.11     13.52 o 
   2 -10   5        2.58       17.39     15.63 o 
  -1  -9   5      263.01      325.23     58.58 o 
   0  -9   5       42.77       79.61     28.67 o 
   1  -9   5        2.42       -9.15     14.15 o 
   2  -9   5      155.99      189.74     42.29 o 
   3  -9   5      164.27      172.83     43.28 o 
   4  -9   5       39.16       51.24     24.43 o 
   5  -9   5       56.57       29.87     20.38 o 
  -3  -8   5       38.41       27.84     21.50 o 
  -2  -8   5      558.38      617.60     78.61 o 
  -1  -8   5        0.00       18.32     16.90 o 
   0  -8   5       45.31       41.41     19.11 o 
   1  -8   5       49.29       27.00     15.98 o 
   2  -8   5        3.75        6.04     11.06 o 
   3  -8   5      119.77       99.62     31.00 o 
   4  -8   5        4.34      -29.65     19.77 o 
   5  -8   5        1.90       -2.58      8.97 o 
   6  -8   5      125.10      119.26     26.94 o 
  -4  -7   5       10.31       22.36     19.31 o 
  -3  -7   5      430.16      343.77     58.45 o 
  -2  -7   5      131.08      162.10     40.10 o 
  -1  -7   5       23.42      185.39     39.82 o 
   0  -7   5      166.07      149.76     32.98 o 
   1  -7   5      203.93      249.97     42.18 o 
   2  -7   5       88.33      104.09     27.69 o 
   3  -7   5        1.64       -8.90     11.00 o 
   4  -7   5      770.32      734.40     81.08 o 
   5  -7   5       41.02       48.62     21.90 o 
   6  -7   5        5.70        5.82     12.35 o 
   7  -7   5        0.83       -7.51     11.12 o 
  -5  -6   5      245.29      259.95     53.69 o 
  -4  -6   5      602.48      598.88     76.32 o 
  -3  -6   5       92.52      118.28     31.36 o 
  -2  -6   5      702.05      782.83     79.18 o 
  -1  -6   5       56.01       62.48     21.92 o 
   0  -6   5       70.16       65.68     20.90 o 
   1  -6   5        0.52       -0.81      7.99 o 
   2  -6   5       18.28        8.01      5.11 o 
   3  -6   5       14.98        7.14     11.68 o 
   4  -6   5       21.61        5.84     12.44 o 
   5  -6   5      173.31      182.25     39.21 o 
   6  -6   5      372.45      396.45     60.69 o 
   7  -6   5       75.07       61.61     27.04 o 
   8  -6   5      259.79      241.74     50.74 o 
  -6  -5   5        3.74       25.47     22.70 o 
  -5  -5   5       34.96       40.73     23.04 o 
  -4  -5   5       11.68       17.83     11.57 o 
  -3  -5   5        4.33       -4.37      4.40 o 
  -2  -5   5        4.56        7.09     10.51 o 
  -1  -5   5        0.95      -14.80     11.72 o 
   0  -5   5      165.46      127.47     25.60 o 
   1  -5   5      216.10      184.72     15.04 o 
   2  -5   5      388.63      345.69     47.02 o 
   3  -5   5      920.44      881.70     80.67 o 
   4  -5   5      478.55      533.54     63.03 o 
   5  -5   5      377.62      365.55     53.41 o 
   6  -5   5      118.54      123.33     28.07 o 
   7  -5   5        0.87       -8.02     16.25 o 
   8  -5   5        0.25      -11.94      9.52 o 
  -7  -4   5      202.55      159.71     41.47 o 
  -6  -4   5       32.28       20.74     17.12 o 
  -5  -4   5        7.61        9.51     13.38 o 
  -4  -4   5      251.90      233.63     25.86 o 
  -3  -4   5      966.15      931.77     49.05 o 
  -2  -4   5      154.09      139.74     13.27 o 
  -1  -4   5       11.95       11.11      9.49 o 
   0  -4   5       47.08       28.22     13.15 o 
   1  -4   5      222.66      224.12     32.28 o 
   2  -4   5      770.50      703.19     33.65 o 
   3  -4   5       48.67       50.98     10.91 o 
   4  -4   5       22.61       11.46     10.15 o 
   5  -4   5       46.10       32.88      6.37 o 
   6  -4   5      375.60      384.67     39.63 o 
   7  -4   5      180.60      159.54     27.93 o 
   8  -4   5        0.79        4.30     12.03 o 
  -7  -3   5      199.85      158.57     40.18 o 
  -6  -3   5      625.64      635.33     75.78 o 
  -5  -3   5      627.77      731.91     75.67 o 
  -4  -3   5       23.88       14.54      7.78 o 
  -3  -3   5       46.12       27.79      8.36 o 
  -2  -3   5        0.79       -0.08      5.14 o 
  -1  -3   5      457.75      548.55     48.78 o 
   0  -3   5     1509.36     1521.99     91.73 o 
   1  -3   5      360.11      296.52     22.23 o 
   2  -3   5      484.02      542.98     53.57 o 
   3  -3   5      217.19      218.83     39.44 o 
   4  -3   5       93.59       85.74     11.52 o 
   5  -3   5      185.77      177.44     24.72 o 
   6  -3   5      644.37      679.82     53.87 o 
   7  -3   5      490.48      516.12     51.42 o 
   8  -3   5       82.48      120.42     26.52 o 
  -8  -2   5        5.76       29.73     19.45 o 
  -7  -2   5       34.25       41.93     20.65 o 
  -6  -2   5       54.32       70.12     24.12 o 
  -5  -2   5      220.96      232.10     27.76 o 
  -4  -2   5        8.19        2.71     18.43 o 
  -3  -2   5      460.67      439.60     30.56 o 
  -2  -2   5     1686.93     1636.95     52.04 o 
  -1  -2   5      247.22      212.94     14.12 o 
   0  -2   5       32.05       25.46      6.55 o 
   1  -2   5     1729.78     1709.32     98.93 o 
   2  -2   5       58.17       41.64     15.65 o 
   3  -2   5      125.60      125.21     11.73 o 
   4  -2   5       40.04       27.19      5.54 o 
   5  -2   5      137.97      136.32     31.19 o 
   6  -2   5       11.76        6.25     11.27 o 
   7  -2   5       10.34        4.57     14.10 o 
   8  -2   5      208.06      175.57     44.61 o 
  -8  -1   5      471.33      452.76     37.40 o 
  -7  -1   5       55.00       71.89     14.05 o 
  -6  -1   5      237.57      236.26     29.92 o 
  -5  -1   5      649.18      658.08     46.74 o 
  -4  -1   5      503.11      534.51     29.23 o 
  -3  -1   5     1823.35     2007.12     52.90 o 
  -2  -1   5      586.15      570.61     25.50 o 
  -1  -1   5      360.92      367.74     18.62 o 
   0  -1   5      105.74      102.12     22.73 o 
   1  -1   5       13.45        6.81      4.25 o 
   2  -1   5     4094.66     4470.51    245.66 o 
   3  -1   5       42.68       34.74      7.18 o 
   4  -1   5      132.39      113.90     11.40 o 
   5  -1   5      614.23      551.20     65.78 o 
   6  -1   5      119.78       70.88     27.15 o 
   7  -1   5      132.92      144.78     37.96 o 
   8  -1   5       65.61       61.90     27.92 o 
  -8   0   5       71.61       98.72     17.30 o 
  -7   0   5       78.19       69.71     13.65 o 
  -6   0   5       28.80       32.05      9.09 o 
  -5   0   5        0.05       -2.13      8.18 o 
  -4   0   5       67.01       89.05      9.30 o 
  -3   0   5       64.35       73.07      7.33 o 
  -2   0   5       59.90       48.23      6.72 o 
  -1   0   5     5409.45     5030.49    141.67 o 
   0   0   5      862.31      763.60     25.81 o 
   1   0   5      611.91      607.70     23.57 o 
   2   0   5      145.95      150.40     13.02 o 
   3   0   5       12.23        7.28      3.47 o 
   4   0   5       25.93       23.29      5.17 o 
   5   0   5       43.97       45.20      8.73 o 
   6   0   5       21.81       -2.07     19.25 o 
   7   0   5        9.36       24.72     16.07 o 
  -9   1   5       99.16      123.81     44.32 o 
  -8   1   5      228.28      250.75     25.62 o 
  -7   1   5      364.06      441.20     32.28 o 
  -6   1   5      192.86      237.57     21.88 o 
  -5   1   5       73.22       82.92      9.44 o 
  -4   1   5      272.69      292.14     14.01 o 
  -3   1   5      845.77      873.19     28.41 o 
  -2   1   5       15.82       14.79      3.41 o 
  -1   1   5       39.73       47.41      4.61 o 
   0   1   5       96.04       98.31      8.46 o 
   1   1   5       45.48       36.91      5.79 o 
   2   1   5     1195.38     1234.58     45.09 o 
   3   1   5     1212.26     1107.03     43.36 o 
   4   1   5      532.89      518.61     33.38 o 
   5   1   5      602.60      588.03     49.47 o 
   6   1   5      114.91      158.13     38.64 o 
   7   1   5       48.57       68.34     29.17 o 
  -9   2   5      157.22      163.95     33.22 o 
  -8   2   5      138.46      198.21     24.10 o 
  -7   2   5        6.55        4.41      3.95 o 
  -6   2   5       13.40        7.85      4.31 o 
  -5   2   5      110.86       98.15      8.35 o 
  -4   2   5      456.18      481.80     30.58 o 
  -3   2   5       59.08       74.78     19.86 o 
  -2   2   5     1068.03     1090.64     52.80 o 
  -1   2   5     1041.36      991.26     32.67 o 
   0   2   5      262.02      215.31     15.32 o 
   1   2   5     1565.30     1424.25     50.60 o 
   2   2   5      108.50      130.23     17.30 o 
   3   2   5      265.48      278.61     27.76 o 
   4   2   5      318.70      304.88     30.22 o 
   5   2   5        0.02       -0.37      6.74 o 
   6   2   5        6.71       28.04     18.78 o 
   7   2   5      110.11       66.87     30.19 o 
  -8   3   5      281.66      329.86     31.80 o 
  -7   3   5       15.92        3.60      6.61 o 
  -6   3   5        0.34        1.11      2.49 o 
  -5   3   5       86.75       74.33      7.90 o 
  -4   3   5       29.88       31.19     10.84 o 
  -3   3   5      219.80      185.09     31.07 o 
  -2   3   5      140.87       98.46      9.97 o 
  -1   3   5       44.26       32.02      6.06 o 
   0   3   5      383.72      390.29     28.88 o 
   1   3   5        1.36        7.52      6.02 o 
   2   3   5       49.01       31.30     12.57 o 
   3   3   5       55.27       51.29     12.73 o 
   4   3   5      337.78      382.08     37.13 o 
   5   3   5      352.88      318.65     34.67 o 
   6   3   5       31.13       21.61     19.19 o 
  -8   4   5        7.15        2.36      8.65 o 
  -7   4   5      152.97      156.52     21.53 o 
  -6   4   5       16.75       22.82     10.86 o 
  -5   4   5      323.59      228.92     49.18 o 
  -4   4   5        1.59      -15.53     12.13 o 
  -3   4   5      307.79      237.90     12.18 o 
  -2   4   5      185.26      156.23     14.16 o 
  -1   4   5       84.32       70.47      9.53 o 
   0   4   5       54.44       45.80     12.00 o 
   1   4   5     1168.19     1133.97     63.50 o 
   2   4   5       23.67       19.25     11.81 o 
   3   4   5       54.43       39.82     12.97 o 
   4   4   5       42.06       46.24     15.33 o 
   5   4   5       28.05       31.12     10.84 o 
  -8   5   5       69.78       40.97     13.98 o 
  -7   5   5       79.99       47.78     16.12 o 
  -6   5   5       81.19       82.85     18.79 o 
  -5   5   5       82.66       54.01     19.90 o 
  -4   5   5      236.83      185.15     45.89 o 
  -3   5   5        4.48       -1.77      3.46 o 
  -2   5   5      139.04      125.96     22.16 o 
  -1   5   5        0.02        1.42      4.96 o 
   0   5   5       22.36       25.49      9.46 o 
   1   5   5      144.42      162.99     24.29 o 
   2   5   5       53.37       32.56     13.58 o 
   3   5   5      107.57      121.37     23.95 o 
   4   5   5       56.78       37.75     16.44 o 
  -7   6   5       37.29       89.42     20.83 o 
  -6   6   5       10.70        3.78      9.61 o 
  -5   6   5        0.00       12.29     13.98 o 
  -4   6   5       92.14       87.22     26.44 o 
  -3   6   5      491.79      483.02     62.68 o 
  -2   6   5       32.86       15.91      6.71 o 
  -1   6   5       39.87       40.65     19.20 o 
   0   6   5      217.52      228.17     28.97 o 
   1   6   5       21.26       14.40      9.99 o 
   2   6   5        1.56       12.04     10.24 o 
   3   6   5      112.12      119.42     25.84 o 
  -6   7   5      171.67      221.76     45.83 o 
  -5   7   5        2.76       22.13     17.01 o 
  -4   7   5       30.41       25.86     19.51 o 
  -3   7   5        4.79        5.65     19.81 o 
  -2   7   5       10.59      -11.66     16.25 o 
  -1   7   5        1.99        1.38     14.92 o 
   0   7   5       27.27       24.65     12.44 o 
   1   7   5       35.19       -5.36      8.89 o 
   2   7   5       89.82       73.37     19.73 o 
  -4   8   5       25.02       20.03     19.39 o 
  -3   8   5       50.03       21.69     18.12 o 
  -2   8   5        3.38       -7.14     15.63 o 
  -1   8   5       33.74       68.37     29.91 o 
  -1  -9   6       27.65       64.19     27.82 o 
   0  -9   6      149.38      134.51     38.12 o 
   1  -9   6       96.76       86.84     30.47 o 
   2  -9   6       29.57       31.52     19.53 o 
   3  -9   6       52.45       57.96     27.27 o 
   4  -9   6       94.20       97.58     33.86 o 
   5  -9   6       45.64       31.68     21.34 o 
  -3  -8   6       66.92       66.22     28.54 o 
  -2  -8   6        7.69      -32.35     21.57 o 
  -1  -8   6        0.10        6.36     18.29 o 
   0  -8   6        0.54        5.71     12.26 o 
   1  -8   6      164.32      145.99     35.23 o 
   2  -8   6        9.39      -12.94     13.66 o 
   3  -8   6        3.82      -25.13     17.97 o 
   4  -8   6      144.44      117.42     35.24 o 
   5  -8   6      107.57      122.81     36.62 o 
   6  -8   6        8.37       -2.41      9.27 o 
  -4  -7   6        0.08        3.40     14.09 o 
  -3  -7   6        3.30       -5.92     12.39 o 
  -2  -7   6      413.34      399.31     59.29 o 
  -1  -7   6       30.64       29.19     18.17 o 
   0  -7   6      103.19       77.01     25.21 o 
   1  -7   6      164.72      133.58     30.98 o 
   2  -7   6      615.18      646.21     29.87 o 
   3  -7   6        0.37      -12.64     16.63 o 
   4  -7   6       18.02       27.27     14.91 o 
   5  -7   6       28.74        2.66     12.21 o 
   6  -7   6       15.99      -17.35     16.06 o 
   7  -7   6        5.38      -18.16     16.66 o 
  -5  -6   6       83.83       49.11     25.41 o 
  -4  -6   6       28.51       65.64     25.93 o 
  -3  -6   6      340.56      339.38     53.48 o 
  -2  -6   6      120.77      141.19     32.60 o 
  -1  -6   6      289.36      273.15     44.16 o 
   0  -6   6        1.86       16.78     13.65 o 
   1  -6   6      253.73      253.74     40.80 o 
   2  -6   6        0.94      -23.36     16.12 o 
   3  -6   6      512.23      502.36     63.74 o 
   4  -6   6      349.01      301.53     50.69 o 
   5  -6   6      291.68      302.66     50.54 o 
   6  -6   6      245.70      253.72     49.22 o 
   7  -6   6       12.80       -8.69     14.34 o 
  -6  -5   6       24.83      -10.55     14.94 o 
  -5  -5   6        0.00       -9.65     13.90 o 
  -4  -5   6       19.62       19.42      8.25 o 
  -3  -5   6      104.47      103.93     21.57 o 
  -2  -5   6       23.97      -15.94     12.77 o 
  -1  -5   6      633.61      614.10     62.03 o 
   0  -5   6      185.26      171.44     31.24 o 
   1  -5   6      197.22      129.40     27.42 o 
   2  -5   6        6.71        8.35     10.48 o 
   3  -5   6      211.32      180.12     36.18 o 
   4  -5   6       71.22       87.73     27.06 o 
   5  -5   6      169.16      185.27     39.69 o 
   6  -5   6       79.65       79.64     18.97 o 
   7  -5   6      125.24      112.56     38.04 o 
   8  -5   6        1.13       -6.28     12.65 o 
  -7  -4   6       61.75       62.41     19.17 o 
  -6  -4   6      289.57      324.82     37.62 o 
  -5  -4   6       81.91       51.32     14.30 o 
  -4  -4   6       14.78       -7.59      7.50 o 
  -3  -4   6     1762.74     1741.99     72.23 o 
  -2  -4   6       23.20       21.10     10.21 o 
  -1  -4   6      803.64      885.80     70.85 o 
   0  -4   6      197.99      127.26     12.01 o 
   1  -4   6       48.26       12.70     14.89 o 
   2  -4   6       68.83       75.37     13.39 o 
   3  -4   6       37.45       44.57     10.30 o 
   4  -4   6        4.36        5.03      4.85 o 
   5  -4   6       43.82       33.92      7.23 o 
   6  -4   6      298.26      220.12     30.35 o 
   7  -4   6      316.14      363.88     41.63 o 
   8  -4   6       11.36       22.41     13.72 o 
  -7  -3   6       46.38       34.35     14.27 o 
  -6  -3   6        6.63        0.40      7.13 o 
  -5  -3   6       22.81       13.33      8.17 o 
  -4  -3   6      276.16      263.34     26.66 o 
  -3  -3   6       16.72       26.59      9.04 o 
  -2  -3   6      164.85      139.41     24.69 o 
  -1  -3   6      305.95      287.71     28.24 o 
   0  -3   6      190.36      224.87     31.48 o 
   1  -3   6      360.38      312.43     22.42 o 
   2  -3   6       15.83        6.04      9.60 o 
   3  -3   6      513.77      513.06     36.87 o 
   4  -3   6      739.23      808.43     43.10 o 
   5  -3   6       35.41       36.12      6.98 o 
   6  -3   6       14.39       -2.64      9.50 o 
   7  -3   6       18.82       23.02     13.64 o 
   8  -3   6       44.53       57.86     19.17 o 
  -8  -2   6       64.33       59.07     15.00 o 
  -7  -2   6        0.18      -20.19     13.46 o 
  -6  -2   6      115.93      108.68     20.65 o 
  -5  -2   6      241.42      225.87     36.94 o 
  -4  -2   6      995.40     1071.44     56.56 o 
  -3  -2   6      357.06      374.37     32.25 o 
  -2  -2   6     1515.32     1367.59     78.86 o 
  -1  -2   6      261.94      206.34     14.96 o 
   0  -2   6      785.28      781.28     41.06 o 
   1  -2   6        2.28        2.22      7.32 o 
   2  -2   6       73.27       79.43      8.98 o 
   3  -2   6       11.28        6.09      6.22 o 
   4  -2   6       14.15       15.08      8.72 o 
   5  -2   6      110.17      123.84     31.12 o 
   6  -2   6       21.18       -3.54      9.23 o 
   7  -2   6      110.92      128.67     36.15 o 
   8  -2   6      394.03      394.51     68.16 o 
  -8  -1   6      256.37      273.66     29.06 o 
  -7  -1   6      430.91      477.62     36.56 o 
  -6  -1   6      176.11      179.46     20.51 o 
  -5  -1   6       42.44       41.66      9.81 o 
  -4  -1   6      674.81      700.71     33.48 o 
  -3  -1   6      792.15      751.74     27.85 o 
  -2  -1   6      889.54      877.41     34.29 o 
  -1  -1   6      797.01      730.15     23.80 o 
   0  -1   6       34.51       34.84      6.61 o 
   1  -1   6      453.49      348.11     25.18 o 
   2  -1   6      411.63      353.11     27.04 o 
   3  -1   6      253.83      254.85     22.18 o 
   4  -1   6       46.14       53.80      9.27 o 
   5  -1   6      707.25      712.42     38.34 o 
   6  -1   6      149.24      178.98     40.77 o 
   7  -1   6        0.38      -18.07     17.03 o 
  -8   0   6       52.61       41.58     14.76 o 
  -7   0   6        1.30       -6.52      6.08 o 
  -6   0   6        0.55        8.81      7.64 o 
  -5   0   6      207.02      214.85     16.15 o 
  -4   0   6     2066.47     2380.58     70.62 o 
  -3   0   6     3009.35     2944.47     97.13 o 
  -2   0   6        1.64        3.20      2.03 o 
  -1   0   6       78.88       53.82      6.71 o 
   0   0   6     1456.13     1268.87     55.12 o 
   1   0   6        4.37        1.01      3.10 o 
   2   0   6      108.23       97.73     11.18 o 
   3   0   6        0.02       -1.19      3.51 o 
   4   0   6      455.10      400.87     29.41 o 
   5   0   6       69.33       59.77     10.83 o 
   6   0   6       35.00       10.50     11.73 o 
   7   0   6       99.21      121.66     39.03 o 
  -8   1   6       54.56       60.52     15.02 o 
  -7   1   6      212.93      278.24     22.95 o 
  -6   1   6      406.63      435.08     26.27 o 
  -5   1   6       66.27       60.64      7.10 o 
  -4   1   6      398.03      374.00     24.43 o 
  -3   1   6       21.74        9.30     10.78 o 
  -2   1   6        8.45        3.21      3.15 o 
  -1   1   6       98.08       86.07      6.85 o 
   0   1   6       14.38        8.02      3.51 o 
   1   1   6      607.29      583.89     28.94 o 
   2   1   6      102.22       74.32     13.13 o 
   3   1   6      831.65      801.72     46.20 o 
   4   1   6      523.28      461.65     34.92 o 
   5   1   6       39.25       32.83     20.46 o 
   6   1   6      258.36      277.86     52.78 o 
   7   1   6      114.12      154.75     42.82 o 
  -8   2   6       87.97      112.42     19.68 o 
  -7   2   6        1.09       -9.36     12.80 o 
  -6   2   6        0.99       -7.14      5.24 o 
  -5   2   6        0.72        1.61      1.63 o 
  -4   2   6      112.78       97.85     17.27 o 
  -3   2   6      409.61      414.00     48.83 o 
  -2   2   6     2035.17     1916.19    154.79 o 
  -1   2   6      541.91      544.09     32.37 o 
   0   2   6       97.44       86.87     10.04 o 
   1   2   6      335.10      323.96     32.83 o 
   2   2   6       52.20       47.10     11.17 o 
   3   2   6       21.35       18.46      8.59 o 
   4   2   6       44.72       34.65     11.20 o 
   5   2   6       20.87       13.77      9.65 o 
   6   2   6       18.52        4.34     13.24 o 
  -8   3   6      124.91      133.82     20.69 o 
  -7   3   6        3.36       -3.13      6.61 o 
  -6   3   6       45.68       39.90     11.62 o 
  -5   3   6     1085.28     1151.37     69.71 o 
  -4   3   6      168.69      240.46     39.08 o 
  -3   3   6        4.55       -5.25      8.82 o 
  -2   3   6      351.23      264.82     30.15 o 
  -1   3   6       50.63       32.28      6.25 o 
   0   3   6       42.95       36.45      8.62 o 
   1   3   6      237.81      226.04     24.88 o 
   2   3   6      622.10      605.73     50.28 o 
   3   3   6        2.86       -5.71     11.53 o 
   4   3   6       11.83       16.14      9.53 o 
   5   3   6      245.48      231.43     30.13 o 
  -8   4   6       28.09       51.87     13.70 o 
  -7   4   6        8.85        5.87      8.58 o 
  -6   4   6      144.86      135.08     24.93 o 
  -5   4   6        0.11       -3.71      9.98 o 
  -4   4   6       13.47       18.70      8.13 o 
  -3   4   6       60.97       83.00     23.79 o 
  -2   4   6      230.64      180.27     17.20 o 
  -1   4   6      438.35      535.85     35.67 o 
   0   4   6      294.68      296.80     29.37 o 
   1   4   6      208.44      201.70     25.79 o 
   2   4   6      452.78      430.59     39.69 o 
   3   4   6       45.32       27.44     11.02 o 
   4   4   6        0.23       -1.82     21.06 o 
   5   4   6       23.63       12.05     14.93 o 
  -7   5   6       15.60        2.16      9.41 o 
  -6   5   6      166.47      198.49     40.15 o 
  -5   5   6       20.75       10.34     14.11 o 
  -4   5   6       99.13       92.09     26.17 o 
  -3   5   6      530.60      418.10     40.70 o 
  -2   5   6       15.75       19.73      6.28 o 
  -1   5   6       11.77       -5.95     13.87 o 
   0   5   6       24.75       41.20     13.10 o 
   1   5   6      113.84       89.90     19.19 o 
   2   5   6       88.64       33.86     18.32 o 
   3   5   6      136.77      109.30     23.83 o 
   4   5   6       36.86       22.02     19.17 o 
  -7   6   6        0.13        3.81     11.62 o 
  -6   6   6       45.19       28.28     20.35 o 
  -5   6   6        6.77       34.43     20.23 o 
  -4   6   6      226.39      274.29     48.34 o 
  -3   6   6      104.66      130.25     35.31 o 
  -2   6   6        9.85       19.69     17.27 o 
  -1   6   6        7.56        4.74      7.92 o 
   0   6   6      665.26      724.60     54.07 o 
   1   6   6       27.78       45.77     30.51 o 
   2   6   6       10.85        0.94     24.55 o 
  -6   7   6      129.81      125.36     37.42 o 
  -5   7   6      145.93      153.96     40.54 o 
  -4   7   6      199.22      206.19     46.21 o 
  -3   7   6      132.45      117.74     35.07 o 
  -2   7   6        3.76       -4.43     12.69 o 
  -1   7   6        3.72        3.84     17.77 o 
   0   7   6       89.61       80.51     31.61 o 
   1   7   6        4.74       -1.88     10.41 o 
  -1  -9   7        0.53        8.52     13.72 o 
   0  -9   7      136.01      150.15     39.67 o 
   1  -9   7      109.04       88.43     30.79 o 
   2  -9   7        1.00        5.48      8.50 o 
   3  -9   7        6.49      -35.32     23.55 o 
   4  -9   7       24.77       64.62     28.55 o 
  -3  -8   7      157.33      222.62     49.78 o 
  -2  -8   7        2.13      -15.87     17.56 o 
  -1  -8   7       19.93       20.34     16.57 o 
   0  -8   7        1.50        4.79     11.17 o 
   1  -8   7       59.13       10.16     14.77 o 
   2  -8   7        2.33       -3.64      8.31 o 
   3  -8   7       87.86       41.61     18.73 o 
   4  -8   7      537.91      571.49     77.95 o 
   5  -8   7        2.31        0.25     11.06 o 
   6  -8   7        5.22        3.89     12.21 o 
  -4  -7   7      122.62      190.11     44.42 o 
  -3  -7   7       28.56       -2.37     12.06 o 
  -2  -7   7      185.96      188.33     40.99 o 
  -1  -7   7      242.20      232.55     42.78 o 
   0  -7   7       89.29      113.29     30.35 o 
   1  -7   7       22.61       14.92     14.38 o 
   2  -7   7      310.91      329.04     54.34 o 
   3  -7   7      290.25      376.74     59.87 o 
   4  -7   7      182.53      167.84     42.09 o 
   5  -7   7      171.35      150.40     40.24 o 
   6  -7   7        0.16      -18.35     16.70 o 
  -5  -6   7       60.38       81.74     33.00 o 
  -4  -6   7      526.77      522.96     71.17 o 
  -3  -6   7        3.20        0.31     10.24 o 
  -2  -6   7        1.90       -4.60     12.07 o 
  -1  -6   7      135.56      122.34     29.51 o 
   0  -6   7      246.36      229.79     40.16 o 
   1  -6   7      193.63      176.20     35.52 o 
   2  -6   7        9.56       13.43     15.31 o 
   3  -6   7      676.49      703.08     79.33 o 
   4  -6   7      326.01      351.23     56.55 o 
   5  -6   7       13.04        7.08     10.73 o 
   6  -6   7      192.47      173.60     41.79 o 
   7  -6   7       11.22      -24.83     19.02 o 
  -6  -5   7      292.78      255.89     52.41 o 
  -5  -5   7        0.76      -27.87     18.58 o 
  -4  -5   7      278.04      286.82     48.93 o 
  -3  -5   7      239.80      276.62     44.82 o 
  -2  -5   7       36.53       25.91      9.56 o 
  -1  -5   7      189.65      241.51     38.38 o 
   0  -5   7      145.54       78.79     52.58 o 
   1  -5   7      336.67      320.49     36.21 o 
   2  -5   7      351.55      360.53     52.44 o 
   3  -5   7     1966.86     2147.97    146.71 o 
   4  -5   7      105.26       67.04     26.08 o 
   5  -5   7        0.60        8.50     13.10 o 
   6  -5   7        0.24       11.44     16.03 o 
   7  -5   7       87.99       87.20     21.23 o 
  -7  -4   7       12.60        4.58     12.19 o 
  -6  -4   7        5.36       15.74     10.57 o 
  -5  -4   7        5.57        6.15     14.24 o 
  -4  -4   7      136.02      160.83     20.95 o 
  -3  -4   7      270.59      240.85     38.03 o 
  -2  -4   7      874.90      927.72     76.92 o 
  -1  -4   7       71.49       56.11     17.35 o 
   0  -4   7      444.18      370.09     46.12 o 
   1  -4   7      195.09      203.28     20.33 o 
   2  -4   7       59.21       36.33     17.86 o 
   3  -4   7       31.39       23.98     14.99 o 
   4  -4   7      215.77      202.57     22.64 o 
   5  -4   7      226.47      195.24     17.36 o 
   6  -4   7       19.89       39.27     12.90 o 
   7  -4   7      112.19      101.79     22.48 o 
  -7  -3   7      191.86      196.77     30.76 o 
  -6  -3   7       22.98        6.08      9.42 o 
  -5  -3   7       89.18       64.76     15.16 o 
  -4  -3   7      194.64      188.17     41.36 o 
  -3  -3   7        3.13       -1.64      9.74 o 
  -2  -3   7        5.06        8.67      9.98 o 
  -1  -3   7       78.27       74.42     11.45 o 
   0  -3   7        0.30       -1.14      4.89 o 
   1  -3   7      156.32      151.68     29.00 o 
   2  -3   7     1208.85     1298.42     96.05 o 
   3  -3   7       29.64        6.07      9.79 o 
   4  -3   7      805.66      832.81     47.01 o 
   5  -3   7      637.65      632.50     41.91 o 
   6  -3   7      213.24      176.47     28.12 o 
   7  -3   7       54.05        9.24     20.86 o 
  -8  -2   7        0.36      -13.44     13.28 o 
  -7  -2   7        2.84        5.54      6.99 o 
  -6  -2   7       21.67       23.24     10.08 o 
  -5  -2   7       20.02        1.97     12.72 o 
  -4  -2   7     1618.18     1687.24     75.76 o 
  -3  -2   7       11.01        6.19      7.89 o 
  -2  -2   7      382.40      364.39     27.84 o 
  -1  -2   7      353.01      285.19     23.38 o 
   0  -2   7        1.21       -2.19      5.58 o 
   1  -2   7      643.96      693.83     42.16 o 
   2  -2   7      622.24      656.68     29.07 o 
   3  -2   7       10.48        6.63      4.65 o 
   4  -2   7       17.93       14.26      6.40 o 
   5  -2   7      114.34       82.52     24.74 o 
   6  -2   7      159.67      248.73     49.78 o 
   7  -2   7        0.18      -25.88     19.36 o 
  -8  -1   7      211.01      224.38     26.68 o 
  -7  -1   7      145.90      137.47     19.06 o 
  -6  -1   7      187.30      169.95     20.21 o 
  -5  -1   7      544.79      545.76     33.94 o 
  -4  -1   7       14.71       14.44      5.22 o 
  -3  -1   7      374.89      386.54     23.43 o 
  -2  -1   7       57.04       58.21      8.40 o 
  -1  -1   7       57.09       70.71      9.32 o 
   0  -1   7      248.15      230.09     17.43 o 
   1  -1   7      293.52      314.63     26.16 o 
   2  -1   7      736.85      748.86     43.82 o 
   3  -1   7      404.41      382.36     44.44 o 
   4  -1   7       68.25       66.44     11.39 o 
   5  -1   7      261.09      244.80     20.91 o 
   6  -1   7      147.67      173.02     40.94 o 
   7  -1   7       64.89       44.13     22.22 o 
  -8   0   7        0.07       14.82     10.99 o 
  -7   0   7       13.05       -1.85      8.39 o 
  -6   0   7       13.35       18.24      7.49 o 
  -5   0   7       96.39       98.76     11.18 o 
  -4   0   7      290.64      287.36     17.72 o 
  -3   0   7      399.56      336.00     17.16 o 
  -2   0   7      113.44       85.57      8.65 o 
  -1   0   7       85.50       84.19      9.23 o 
   0   0   7      249.56      171.22     26.48 o 
   1   0   7       17.91        9.25      5.37 o 
   2   0   7      127.49      131.99     17.51 o 
   3   0   7      416.78      377.46     30.10 o 
   4   0   7      268.05      257.47     31.89 o 
   5   0   7       54.22       44.62     12.24 o 
   6   0   7       85.04      100.52     32.21 o 
   7   0   7      378.43      491.31     76.80 o 
  -8   1   7       22.02       12.75     14.08 o 
  -7   1   7        3.64      -14.81     11.12 o 
  -6   1   7      229.67      262.20     19.61 o 
  -5   1   7     1108.64     1185.93     40.80 o 
  -4   1   7       27.87       15.26      4.92 o 
  -3   1   7      553.49      523.72    119.67 o 
  -2   1   7      585.46      568.91     59.02 o 
  -1   1   7      118.59      108.89      7.47 o 
   0   1   7      226.58      217.68     16.48 o 
   1   1   7      929.39      974.65     51.54 o 
   2   1   7      209.13      189.32     21.63 o 
   3   1   7      812.58      820.69     49.21 o 
   4   1   7      446.31      470.01     50.36 o 
   5   1   7       10.46       34.30     20.92 o 
   6   1   7       51.25       38.97     22.32 o 
  -8   2   7        0.52       -6.18     10.01 o 
  -7   2   7       35.39       30.54     11.65 o 
  -6   2   7      233.14      200.72     23.45 o 
  -5   2   7       86.49      105.12     16.58 o 
  -4   2   7      107.80       62.97     21.54 o 
  -3   2   7      131.22      124.30     27.92 o 
  -2   2   7      206.51      162.93     15.24 o 
  -1   2   7      193.73      170.21     12.76 o 
   0   2   7        8.81       12.75      4.70 o 
   1   2   7      503.84      555.98     49.62 o 
   2   2   7      362.17      272.74     28.83 o 
   3   2   7        7.25        4.49      6.22 o 
   4   2   7        9.04        7.62     10.06 o 
   5   2   7        6.76        2.82     15.40 o 
   6   2   7        5.66       26.64     19.38 o 
  -8   3   7       51.18       77.60     16.43 o 
  -7   3   7       89.38      108.01     18.88 o 
  -6   3   7        4.06       10.09     16.88 o 
  -5   3   7      286.66      276.71     46.15 o 
  -4   3   7      270.52      318.17     47.59 o 
  -3   3   7        0.01       -9.71     11.21 o 
  -2   3   7      520.03      421.22     25.14 o 
  -1   3   7        5.00       -0.76      7.70 o 
   0   3   7      121.64       92.18     23.49 o 
   1   3   7      185.10      162.96     21.99 o 
   2   3   7        6.31        0.02      7.82 o 
   3   3   7      396.50      436.73     66.14 o 
   4   3   7       40.32       45.15     15.57 o 
   5   3   7       59.79      104.38     34.50 o 
  -8   4   7        3.81      -12.92     16.21 o 
  -7   4   7        0.69        7.88     12.81 o 
  -6   4   7      136.56      135.65     32.94 o 
  -5   4   7       73.34       59.01     21.91 o 
  -4   4   7       46.12       65.02     23.57 o 
  -3   4   7      359.79      453.04     57.83 o 
  -2   4   7      116.35       94.18     12.05 o 
  -1   4   7      359.54      401.69     41.48 o 
   0   4   7      381.66      466.75     42.94 o 
   1   4   7      146.43      129.00     21.36 o 
   2   4   7        0.08       -0.80     14.68 o 
   3   4   7       35.92       47.99     14.90 o 
   4   4   7        8.29      -20.93     13.96 o 
  -7   5   7       39.80       64.42     23.94 o 
  -6   5   7      175.33      205.02     42.11 o 
  -5   5   7        3.89       16.43     14.61 o 
  -4   5   7      148.21      133.41     33.27 o 
  -3   5   7        1.45      -18.40     14.40 o 
  -2   5   7        9.86       28.28     17.36 o 
  -1   5   7      119.23      118.32     18.40 o 
   0   5   7       10.07        6.31      7.03 o 
   1   5   7       36.59       22.87     11.26 o 
   2   5   7        5.82        4.68     17.22 o 
   3   5   7      112.39      115.86     36.41 o 
  -6   6   7        6.46      -18.65     16.39 o 
  -5   6   7       18.59       10.30     16.54 o 
  -4   6   7       15.64       24.75     19.05 o 
  -3   6   7      565.01      580.00     73.99 o 
  -2   6   7      106.73       63.05     25.15 o 
  -1   6   7       65.49       61.52     25.19 o 
   0   6   7       53.61       65.52     21.55 o 
   1   6   7       68.64       21.00     36.73 o 
   2   6   7       35.09       11.08     27.63 o 
  -4   7   7        0.55      -34.38     22.92 o 
  -3   7   7       30.99       43.30     24.36 o 
  -2   7   7       26.48       29.18     19.02 o 
  -1   7   7       43.08       20.87     17.76 o 
  -1  -9   8       49.24       55.09     27.17 o 
   0  -9   8        3.96       19.82     15.39 o 
   1  -9   8       77.64       93.31     35.04 o 
   2  -9   8        6.80       -9.08     13.58 o 
   3  -9   8        5.12      -12.27     14.84 o 
   4  -9   8        3.14       -1.93      9.13 o 
  -3  -8   8       18.23       25.06     20.79 o 
  -2  -8   8        8.51      -14.12     16.81 o 
  -1  -8   8      230.34      217.59     46.53 o 
   0  -8   8       32.49       17.31     15.98 o 
   1  -8   8       74.30       38.64     21.67 o 
   2  -8   8       58.74       55.56     24.36 o 
   3  -8   8      255.57      262.41     52.21 o 
   4  -8   8      138.86      156.81     42.81 o 
   5  -8   8       36.97       28.67     19.44 o 
  -4  -7   8       86.64       64.31     27.33 o 
  -3  -7   8        0.86       28.34     19.12 o 
  -2  -7   8       57.34       42.31     22.13 o 
  -1  -7   8       97.94       43.90     20.27 o 
   0  -7   8      236.97      212.60     42.66 o 
   1  -7   8        4.69      -10.48     12.45 o 
   2  -7   8        1.38        3.53     14.19 o 
   3  -7   8       74.82       45.71     20.41 o 
   4  -7   8        1.96       -1.47     11.28 o 
   5  -7   8       46.31       33.15     20.99 o 
   6  -7   8       13.87       44.42     23.19 o 
  -5  -6   8        5.27        4.74     10.81 o 
  -4  -6   8      363.23      347.75     57.18 o 
  -3  -6   8      172.92      173.78     39.61 o 
  -2  -6   8       19.25        8.51     15.13 o 
  -1  -6   8      123.69      109.30     29.15 o 
   0  -6   8       51.07       61.78     22.77 o 
   1  -6   8       64.20       42.64     13.28 o 
   2  -6   8       75.23       72.47     25.50 o 
   3  -6   8      472.38      521.98     70.09 o 
   4  -6   8       49.78       76.25     27.19 o 
   5  -6   8        0.36        3.48     11.37 o 
   6  -6   8       18.01       36.12     21.85 o 
   7  -6   8      240.64      315.64     62.28 o 
  -6  -5   8       99.63       80.44     28.40 o 
  -5  -5   8      165.48      129.03     34.80 o 
  -4  -5   8        8.60      -14.58     15.28 o 
  -3  -5   8      247.29      202.58     38.73 o 
  -2  -5   8       81.70      104.09     28.24 o 
  -1  -5   8       24.82        7.38      9.26 o 
   0  -5   8      158.68      121.42     15.98 o 
   1  -5   8      361.54      328.38     29.71 o 
   2  -5   8      338.65      395.46     56.35 o 
   3  -5   8      247.55      221.42     43.80 o 
   4  -5   8      255.20      230.60     46.63 o 
   5  -5   8        6.90       46.33     22.32 o 
   6  -5   8        0.25       72.16     28.30 o 
   7  -5   8        8.61       11.05      8.81 o 
  -6  -4   8      383.97      318.53     53.86 o 
  -5  -4   8      289.31      266.34     31.40 o 
  -4  -4   8       39.84       26.44     15.89 o 
  -3  -4   8      404.42      346.51     47.74 o 
  -2  -4   8      352.43      311.15     42.54 o 
  -1  -4   8      139.08       89.58     13.48 o 
   0  -4   8       53.65       38.43     11.81 o 
   1  -4   8       80.95       56.12     10.33 o 
   2  -4   8       13.38        9.87     13.31 o 
   3  -4   8        4.20        4.94     11.85 o 
   4  -4   8       61.96       68.33     14.26 o 
   5  -4   8      160.04      185.87     26.69 o 
   6  -4   8        4.23        2.91      7.51 o 
   7  -4   8      242.20      225.17     33.70 o 
  -7  -3   8      149.92      148.74     25.14 o 
  -6  -3   8       11.82       -1.89     10.38 o 
  -5  -3   8      504.24      573.43     44.30 o 
  -4  -3   8      135.66      135.73     28.82 o 
  -3  -3   8       24.59       33.51     14.05 o 
  -2  -3   8      220.34      190.52     21.17 o 
  -1  -3   8       51.17       47.19     10.17 o 
   0  -3   8        1.03       -1.59      5.81 o 
   1  -3   8      926.82      937.51     79.67 o 
   2  -3   8     1644.64     1775.25    120.75 o 
   3  -3   8       11.45        0.57      4.17 o 
   4  -3   8       26.04       18.15      7.82 o 
   5  -3   8        7.66      -10.52     13.85 o 
   6  -3   8      128.99      111.70     22.28 o 
   7  -3   8       70.96       55.29     17.64 o 
  -7  -2   8       20.84       19.32      9.02 o 
  -6  -2   8       17.39       11.03      6.86 o 
  -5  -2   8       31.46       36.18     11.84 o 
  -4  -2   8     1059.35     1035.63     77.81 o 
  -3  -2   8      382.48      368.27     41.39 o 
  -2  -2   8        0.45       -7.61      7.67 o 
  -1  -2   8      375.37      387.30     42.56 o 
   0  -2   8       62.07       48.70     12.31 o 
   1  -2   8      114.12      134.65     18.67 o 
   2  -2   8      272.88      258.30     26.56 o 
   3  -2   8        3.18       -5.60      4.09 o 
   4  -2   8        7.51        9.60      6.36 o 
   5  -2   8      363.10      312.63     53.46 o 
   6  -2   8      186.39      321.50     59.00 o 
   7  -2   8       15.61      -14.77     17.64 o 
  -8  -1   8       24.85        2.83      9.93 o 
  -7  -1   8      156.69      163.93     21.17 o 
  -6  -1   8       67.51       53.55     11.80 o 
  -5  -1   8      826.59      868.33     48.25 o 
  -4  -1   8      291.25      269.42     20.34 o 
  -3  -1   8       10.44        8.80      4.74 o 
  -2  -1   8      395.72      367.02     18.14 o 
  -1  -1   8      109.13       86.91     10.83 o 
   0  -1   8       93.44       89.95     14.27 o 
   1  -1   8      178.43      175.20     20.72 o 
   2  -1   8       73.08       70.93     13.99 o 
   3  -1   8     1059.03     1121.82     59.43 o 
   4  -1   8       51.88       58.33     11.76 o 
   5  -1   8       12.64       -2.42      8.80 o 
   6  -1   8      424.92      491.93     73.29 o 
   7  -1   8       27.10       54.77     27.80 o 
  -8   0   8       55.23       76.40     20.28 o 
  -7   0   8       26.61       25.79     12.37 o 
  -6   0   8       85.69       87.78     13.19 o 
  -5   0   8     2685.36     2859.38     79.88 o 
  -4   0   8      317.39      286.71     19.97 o 
  -3   0   8      301.07      301.72     15.94 o 
  -2   0   8      198.33      160.77     12.81 o 
  -1   0   8      121.80      105.16     11.15 o 
   0   0   8      434.28      402.17     24.23 o 
   1   0   8      753.06      783.65     46.57 o 
   2   0   8      140.92      104.88     16.81 o 
   3   0   8       37.85       28.68     11.91 o 
   4   0   8      261.97      241.79     25.39 o 
   5   0   8       33.93       56.00     25.46 o 
   6   0   8        1.43      -15.32     15.73 o 
  -8   1   8      121.99      154.53     23.36 o 
  -7   1   8        5.41       11.53      8.77 o 
  -6   1   8        0.17       -9.16      8.40 o 
  -5   1   8      163.97      135.90     19.78 o 
  -4   1   8       37.30       39.75     11.56 o 
  -3   1   8        3.17       -3.06      3.02 o 
  -2   1   8       68.76       51.09      5.97 o 
  -1   1   8       52.42       41.53      5.66 o 
   0   1   8       25.41       17.94      5.32 o 
   1   1   8       98.26       92.75     15.58 o 
   2   1   8      164.43      123.83     19.16 o 
   3   1   8      681.84      688.35     64.97 o 
   4   1   8      621.90      612.71     44.55 o 
   5   1   8      240.61      245.79     53.43 o 
   6   1   8       11.84        3.09     11.54 o 
  -8   2   8        3.17       -8.63     10.85 o 
  -7   2   8        0.00       -2.79      8.63 o 
  -6   2   8      299.37      295.98     29.37 o 
  -5   2   8      898.18     1103.09     98.18 o 
  -4   2   8      156.78      157.13     34.40 o 
  -3   2   8       27.55       23.12     14.41 o 
  -2   2   8       50.29       38.30      5.95 o 
  -1   2   8      406.21      426.74     25.70 o 
   0   2   8      141.04      146.24     14.86 o 
   1   2   8      264.27      242.16     25.86 o 
   2   2   8        0.98       -6.46     10.66 o 
   3   2   8        6.29       -6.64      7.08 o 
   4   2   8        1.59       -6.18      6.28 o 
   5   2   8        0.90      -31.50     21.95 o 
  -7   3   8      470.09      508.31     41.49 o 
  -6   3   8      788.54      915.42     93.28 o 
  -5   3   8       83.26      108.85     32.79 o 
  -4   3   8      286.95      387.72     55.42 o 
  -3   3   8       32.20       15.05     13.48 o 
  -2   3   8       78.28       76.10      7.74 o 
  -1   3   8        5.02       10.92      5.39 o 
   0   3   8      122.80       89.76     16.22 o 
   1   3   8       18.09       16.25      9.34 o 
   2   3   8       11.30        3.70      7.51 o 
   3   3   8      249.81      241.84     30.32 o 
   4   3   8        2.50       28.25     12.25 o 
  -7   4   8        3.62      -20.60     17.15 o 
  -6   4   8        0.81      -20.73     17.33 o 
  -5   4   8       49.83       61.36     25.30 o 
  -4   4   8       50.94       41.56     20.74 o 
  -3   4   8      211.67      243.14     44.42 o 
  -2   4   8      143.87      125.22     33.68 o 
  -1   4   8        0.12       -2.40      5.82 o 
   0   4   8      417.37      451.67     39.24 o 
   1   4   8        4.17       25.35     16.05 o 
   2   4   8      112.50      117.89     21.58 o 
   3   4   8       40.13       19.71      9.84 o 
  -6   5   8      407.07      409.85     62.66 o 
  -5   5   8      120.30      127.49     34.60 o 
  -4   5   8        3.18       29.18     18.22 o 
  -3   5   8        0.03      -11.87     13.79 o 
  -2   5   8       80.85       60.47     23.96 o 
  -1   5   8       10.26       17.32     16.17 o 
   0   5   8      112.58      112.48     20.47 o 
   1   5   8       83.16       79.95     18.55 o 
   2   5   8       70.98       58.75     17.86 o 
  -5   6   8      124.72      130.76     38.87 o 
  -4   6   8      130.04      177.62     41.36 o 
  -3   6   8       15.51       17.00     17.14 o 
  -2   6   8      154.30      226.66     47.69 o 
  -1   6   8       83.50      149.45     40.92 o 
   0   6   8        9.26      -15.53     16.08 o 
   1   6   8       32.36       24.82     18.84 o 
   0  -9   9        1.11      -10.57     16.48 o 
   1  -9   9      240.07      249.09     53.07 o 
   2  -9   9      143.99      172.48     46.30 o 
   3  -9   9      206.93      235.66     53.97 o 
  -2  -8   9        2.76        1.59     18.03 o 
  -1  -8   9        7.52        2.46     16.15 o 
   0  -8   9       15.86       15.27     17.92 o 
   1  -8   9        0.01       -4.82     17.01 o 
   2  -8   9        0.03       -2.83     14.10 o 
   3  -8   9       26.79       17.28     18.37 o 
   4  -8   9        0.17       -3.48     12.89 o 
   5  -8   9       96.29      139.27     41.87 o 
  -4  -7   9       18.88       16.44     15.87 o 
  -3  -7   9      156.48      197.76     44.06 o 
  -2  -7   9       28.54      -12.11     16.00 o 
  -1  -7   9      121.17      109.22     32.03 o 
   0  -7   9      110.32      109.79     31.99 o 
   1  -7   9        0.02       -9.63      9.93 o 
   2  -7   9      390.88      499.82     71.95 o 
   3  -7   9      135.77      181.94     45.46 o 
   4  -7   9      139.24      142.05     40.90 o 
   5  -7   9        0.83       -3.52     12.06 o 
  -5  -6   9       79.36       39.97     20.68 o 
  -4  -6   9       50.72       37.33     19.44 o 
  -3  -6   9       71.80       79.16     27.97 o 
  -2  -6   9      441.32      422.11     59.40 o 
  -1  -6   9       97.18       65.38     24.48 o 
   0  -6   9      103.49       82.39     27.27 o 
   1  -6   9      260.66      226.41     45.09 o 
   2  -6   9     1305.48     1346.78    118.92 o 
   3  -6   9      268.93      328.62     56.58 o 
   4  -6   9        9.60        0.76     10.90 o 
   5  -6   9        5.56      -20.81     18.22 o 
   6  -6   9       82.58      113.41     38.87 o 
  -5  -5   9        0.16       -0.68     10.68 o 
  -4  -5   9       63.22       47.11     21.05 o 
  -3  -5   9       80.35       48.79     18.90 o 
  -2  -5   9       13.70        4.31     11.12 o 
  -1  -5   9       11.62       -3.74     12.24 o 
   0  -5   9      201.16      208.22     28.20 o 
   1  -5   9      553.01      535.42     66.64 o 
   2  -5   9      274.27      304.08     51.09 o 
   3  -5   9       27.07      -21.81     18.30 o 
   4  -5   9      166.59      202.65     44.96 o 
   5  -5   9       34.98       27.05     22.93 o 
   6  -5   9       56.38       53.38     25.57 o 
  -6  -4   9        1.49       -7.47     13.53 o 
  -5  -4   9      673.53      734.81     78.01 o 
  -4  -4   9      290.68      294.13     46.02 o 
  -3  -4   9       87.77       54.48     19.36 o 
  -2  -4   9      448.45      407.20     52.02 o 
  -1  -4   9      189.63      145.66     18.24 o 
   0  -4   9        1.54       -8.60     11.45 o 
   1  -4   9       41.01       53.57     21.35 o 
   2  -4   9      898.12     1075.87     96.07 o 
   3  -4   9      150.42      169.67     37.96 o 
   4  -4   9        3.26        0.09      8.82 o 
   5  -4   9       24.15       20.20     20.24 o 
   6  -4   9      155.27      121.79     23.49 o 
  -7  -3   9      311.51      319.86     31.96 o 
  -6  -3   9       18.19       22.51     10.89 o 
  -5  -3   9       80.26       94.43     26.31 o 
  -4  -3   9       20.83       26.80     13.86 o 
  -3  -3   9      226.26      192.99     33.03 o 
  -2  -3   9        4.69       -2.68      8.46 o 
  -1  -3   9      241.72      260.44     39.12 o 
   0  -3   9     1075.91     1088.70     87.40 o 
   1  -3   9      159.65      176.20     33.68 o 
   2  -3   9     1411.72     1442.16     74.75 o 
   3  -3   9      309.61      345.95     33.14 o 
   4  -3   9        2.02       -6.18     10.16 o 
   5  -3   9      170.55      206.21     27.20 o 
   6  -3   9       30.61       24.51     12.23 o 
  -7  -2   9      143.56      150.29     20.98 o 
  -6  -2   9      117.42      110.45     17.05 o 
  -5  -2   9      201.35      151.58     23.30 o 
  -4  -2   9       55.40       45.79     12.84 o 
  -3  -2   9      235.98      208.41     32.39 o 
  -2  -2   9       31.46       14.06      7.25 o 
  -1  -2   9      348.58      316.37     30.11 o 
   0  -2   9     1398.31     1372.37     69.28 o 
   1  -2   9       47.76       21.82      9.92 o 
   2  -2   9       85.60       73.20     15.06 o 
   3  -2   9        5.19        4.20      3.49 o 
   4  -2   9      304.28      325.68     29.97 o 
   5  -2   9        0.01      -12.70      8.78 o 
   6  -2   9      149.26      198.12     47.03 o 
  -7  -1   9       50.77       57.64     18.04 o 
  -6  -1   9      391.47      385.98     30.83 o 
  -5  -1   9       71.46       42.83     12.33 o 
  -4  -1   9      125.94      134.26     19.32 o 
  -3  -1   9        0.00       -0.93      3.20 o 
  -2  -1   9       23.90       16.23      7.50 o 
  -1  -1   9       56.72       43.14     10.87 o 
   0  -1   9      625.17      627.44     41.91 o 
   1  -1   9     1047.90     1090.75     59.82 o 
   2  -1   9      232.43      206.60     23.64 o 
   3  -1   9      101.86       94.99     16.77 o 
   4  -1   9      146.41      198.11     23.65 o 
   5  -1   9      207.53      193.27     45.02 o 
   6  -1   9      135.96      218.78     50.46 o 
  -7   0   9        7.02        8.34     11.72 o 
  -6   0   9       64.80       62.99     13.91 o 
  -5   0   9        0.82       -2.96      5.38 o 
  -4   0   9       62.69       58.54      8.93 o 
  -3   0   9      144.69      138.86     11.94 o 
  -2   0   9      448.01      373.65     23.71 o 
  -1   0   9      188.72      167.41     15.08 o 
   0   0   9      187.01      147.53     23.60 o 
   1   0   9      876.87      890.48     52.73 o 
   2   0   9      569.88      654.83     45.74 o 
   3   0   9       21.10       23.69     11.71 o 
   4   0   9      119.95       93.45     17.22 o 
   5   0   9       28.04       -4.27     21.45 o 
   6   0   9        5.10      -23.22     20.20 o 
  -7   1   9       75.51      102.44     18.79 o 
  -6   1   9       31.85       31.84     12.47 o 
  -5   1   9       77.13       81.10     17.88 o 
  -4   1   9        3.86       -3.59      8.95 o 
  -3   1   9       66.29       49.64     14.96 o 
  -2   1   9       30.69       19.46      5.52 o 
  -1   1   9       16.03       11.14      4.19 o 
   0   1   9       62.90       65.62     15.36 o 
   1   1   9        0.86       -7.34      6.30 o 
   2   1   9      190.51      190.36     24.11 o 
   3   1   9      101.54      112.57     20.07 o 
   4   1   9       15.45       29.67     11.04 o 
   5   1   9      569.12      627.93     81.82 o 
  -7   2   9       18.00       40.07     19.78 o 
  -6   2   9      310.77      317.50     36.63 o 
  -5   2   9      179.74      185.30     41.15 o 
  -4   2   9      148.74      182.44     40.23 o 
  -3   2   9        0.48        5.64     11.96 o 
  -2   2   9       82.88       92.95     27.21 o 
  -1   2   9      467.99      514.42     34.59 o 
   0   2   9      245.08      264.21     27.05 o 
   1   2   9       92.35       79.08     21.68 o 
   2   2   9      187.34      181.80     24.49 o 
   3   2   9        5.42        2.55      7.94 o 
   4   2   9       27.36       13.87     22.48 o 
  -7   3   9       25.14       -0.08      8.82 o 
  -6   3   9      157.68      179.75     42.71 o 
  -5   3   9        9.51       24.56     18.61 o 
  -4   3   9        0.15       -8.58     14.95 o 
  -3   3   9       28.43       28.72     17.31 o 
  -2   3   9        5.62        7.76     12.52 o 
  -1   3   9        5.25       -6.25     12.66 o 
   0   3   9       19.94       39.05     12.98 o 
   1   3   9       81.49      102.46     20.01 o 
   2   3   9       47.87       94.21     19.87 o 
   3   3   9      232.59      278.74     41.94 o 
   4   3   9       23.63       30.53     12.96 o 
  -6   4   9      305.35      352.98     58.80 o 
  -5   4   9       28.99       22.26     17.14 o 
  -4   4   9      113.97      125.99     35.14 o 
  -3   4   9       58.57      124.66     34.47 o 
  -2   4   9      114.06      130.89     34.65 o 
  -1   4   9       58.15       56.44     23.22 o 
   0   4   9       46.23       56.52     24.83 o 
   1   4   9       22.79       13.23     14.59 o 
   2   4   9        0.13        6.20      8.86 o 
   3   4   9        0.35        3.89     11.52 o 
  -5   5   9       22.09       27.51     17.41 o 
  -4   5   9      106.14      138.03     37.80 o 
  -3   5   9       52.67       74.63     26.39 o 
  -2   5   9       41.99       47.79     26.25 o 
  -1   5   9        9.21      137.09     48.30 o 
   0   5   9        1.23       -4.15     12.89 o 
   1   5   9        2.63        8.78     13.29 o 
  -4   6   9       38.75       66.69     27.66 o 
  -3   6   9        7.86       -5.66     13.86 o 
  -2   6   9        4.80        7.57     14.16 o 
  -1   6   9       90.37      138.64     41.15 o 
  -1  -8  10       37.40       40.41     23.81 o 
   0  -8  10       26.30      -22.82     19.17 o 
   1  -8  10       14.35       -1.30     12.75 o 
   2  -8  10       50.79       23.23     20.05 o 
   3  -8  10        3.31       -9.29     19.26 o 
   4  -8  10       19.28       17.59     19.27 o 
  -3  -7  10       11.59       23.21     18.35 o 
  -2  -7  10       48.54       44.58     22.68 o 
  -1  -7  10        0.19        5.93     15.03 o 
   0  -7  10      453.79      491.76     69.35 o 
   1  -7  10       70.05       95.74     32.35 o 
   2  -7  10       78.79       88.97     34.06 o 
   3  -7  10        2.22       -9.37     15.35 o 
   4  -7  10       59.21       58.69     26.53 o 
   5  -7  10        7.84       21.58     19.60 o 
  -4  -6  10        3.54       46.85     24.39 o 
  -3  -6  10       41.48       37.27     21.47 o 
  -2  -6  10       19.52       30.77     20.56 o 
  -1  -6  10       52.61       40.53     16.60 o 
   0  -6  10        1.10      -16.25     10.83 o 
   1  -6  10      108.72      106.02     32.68 o 
   2  -6  10      187.27      193.97     43.37 o 
   3  -6  10        9.14       -1.93     13.39 o 
   4  -6  10       82.96      101.43     33.86 o 
   5  -6  10      150.32      217.57     51.73 o 
  -5  -5  10        0.66       -0.07     17.76 o 
  -4  -5  10      146.83      132.03     34.00 o 
  -3  -5  10        2.19      -12.73     15.03 o 
  -2  -5  10      312.73      319.61     50.74 o 
  -1  -5  10      241.92      229.78     42.34 o 
   0  -5  10       21.27        5.89     12.37 o 
   1  -5  10       47.76        8.45     13.93 o 
   2  -5  10       40.44       35.52     21.73 o 
   3  -5  10       58.48       51.97     24.23 o 
   4  -5  10       71.28       75.10     34.28 o 
   5  -5  10       57.77       97.75     34.00 o 
   6  -5  10        1.07      -18.02     18.03 o 
  -6  -4  10        7.85       -5.35     13.07 o 
  -5  -4  10      133.32      136.94     34.25 o 
  -4  -4  10      167.20      162.28     34.53 o 
  -3  -4  10       83.80       69.73     21.66 o 
  -2  -4  10        0.04       22.68     13.91 o 
  -1  -4  10      526.01      520.90     67.33 o 
   0  -4  10        2.59      -13.84     13.19 o 
   1  -4  10      357.64      342.50     52.17 o 
   2  -4  10      144.47      161.98     37.22 o 
   3  -4  10        0.33        7.91      5.64 o 
   4  -4  10      100.71       99.74     24.03 o 
   5  -4  10      160.00      189.60     46.22 o 
   6  -4  10      299.23      447.47     74.06 o 
  -6  -3  10       91.25       85.74     19.98 o 
  -5  -3  10       17.98       40.00     18.39 o 
  -4  -3  10      221.04      198.19     35.56 o 
  -3  -3  10        2.82        3.81      8.13 o 
  -2  -3  10       26.32       16.34     13.98 o 
  -1  -3  10      377.31      415.04     52.02 o 
   0  -3  10       24.91       18.18     13.07 o 
   1  -3  10      149.40      142.06     22.37 o 
   2  -3  10       68.21       84.23     17.18 o 
   3  -3  10       79.38      118.47     20.20 o 
   4  -3  10       18.18       36.16     11.42 o 
   5  -3  10      166.35      217.96     48.20 o 
   6  -3  10       38.93       20.29     17.87 o 
  -7  -2  10       34.86       37.34     16.10 o 
  -6  -2  10      501.43      538.71     46.48 o 
  -5  -2  10      147.93      152.07     24.08 o 
  -4  -2  10      153.47      138.89     21.76 o 
  -3  -2  10      709.24      689.29     49.04 o 
  -2  -2  10      182.03      169.34     13.80 o 
  -1  -2  10        0.51       -2.73      5.97 o 
   0  -2  10       25.08       17.48      9.02 o 
   1  -2  10      210.66      190.00     37.02 o 
   2  -2  10      219.39      194.34     25.48 o 
   3  -2  10       54.75       66.57     14.76 o 
   4  -2  10        3.51       -5.33      6.44 o 
   5  -2  10       46.67       46.70     23.12 o 
   6  -2  10       30.43       44.67     27.44 o 
  -7  -1  10       64.84      119.58     36.96 o 
  -6  -1  10      662.42      662.75     82.46 o 
  -5  -1  10        2.11        0.93      9.31 o 
  -4  -1  10      264.88      255.87     21.65 o 
  -3  -1  10        3.99        0.84      4.40 o 
  -2  -1  10       10.46       15.79      8.02 o 
  -1  -1  10       42.61       35.85     10.61 o 
   0  -1  10       39.84       40.88     20.13 o 
   1  -1  10     1899.72     1913.76     88.20 o 
   2  -1  10        0.35        7.59      6.60 o 
   3  -1  10       64.64       66.41     15.46 o 
   4  -1  10      426.78      597.38     45.02 o 
   5  -1  10       40.47       72.80     30.49 o 
  -7   0  10       92.61       72.96     18.79 o 
  -6   0  10      294.18      258.83     33.48 o 
  -5   0  10      318.88      362.58     36.54 o 
  -4   0  10       27.15       17.51      9.32 o 
  -3   0  10      155.98      119.45     24.31 o 
  -2   0  10      356.23      365.81     36.78 o 
  -1   0  10      565.81      572.04     38.94 o 
   0   0  10       67.41       70.20     14.16 o 
   1   0  10       34.23       39.40     12.12 o 
   2   0  10      110.50      130.96     21.41 o 
   3   0  10      114.31      105.70     18.58 o 
   4   0  10        9.50        3.92      7.13 o 
   5   0  10       18.88       -6.72     12.73 o 
  -7   1  10      314.74      344.01     40.68 o 
  -6   1  10      160.75      191.82     28.39 o 
  -5   1  10        2.29       -6.58     13.16 o 
  -4   1  10      247.24      268.83     48.33 o 
  -3   1  10        2.24       15.87     15.34 o 
  -2   1  10       57.70       52.61     20.32 o 
  -1   1  10       18.92       14.02     21.93 o 
   0   1  10      280.75      284.44     28.57 o 
   1   1  10     2173.34     2365.82    102.06 o 
   2   1  10      322.95      369.38     35.65 o 
   3   1  10       82.73      145.08     28.04 o 
   4   1  10       71.47       99.91     20.71 o 
  -7   2  10        0.64       -1.72     16.68 o 
  -6   2  10       38.66       35.71     21.01 o 
  -5   2  10        0.89       23.81     18.06 o 
  -4   2  10       49.13       56.63     25.93 o 
  -3   2  10      395.57      419.84     61.07 o 
  -2   2  10       68.65       88.86     28.30 o 
  -1   2  10      173.15      172.65     20.26 o 
   0   2  10      422.35      494.61     39.57 o 
   1   2  10        1.23       -0.52      7.27 o 
   2   2  10       25.22       28.68     11.69 o 
   3   2  10        2.27      -20.15     25.23 o 
   4   2  10       11.74      -14.90     14.30 o 
  -6   3  10       13.89       12.07     12.62 o 
  -5   3  10        2.83      -20.55     16.41 o 
  -4   3  10       75.42       79.01     28.11 o 
  -3   3  10       40.96       73.64     26.67 o 
  -2   3  10        6.79       -6.32     12.52 o 
  -1   3  10        6.01        2.71     10.67 o 
   0   3  10      128.79      108.13     19.31 o 
   1   3  10       15.40        2.64      7.57 o 
   2   3  10        2.84       56.15     24.93 o 
   3   3  10       91.56      104.74     21.95 o 
  -6   4  10      114.70      202.90     47.22 o 
  -5   4  10       15.80       29.10     20.24 o 
  -4   4  10       70.54      244.90     55.29 o 
  -3   4  10        5.72       24.90     19.23 o 
  -2   4  10      157.42      175.91     40.22 o 
  -1   4  10        0.37       10.85     14.05 o 
   0   4  10      709.78      743.67     83.36 o 
   1   4  10       49.01       51.40     22.57 o 
   2   4  10        0.03      -16.55     11.03 o 
  -4   5  10      152.55      195.30     46.34 o 
  -3   5  10        3.13      -14.00     14.98 o 
  -2   5  10        1.34       85.64     31.13 o 
  -1   5  10        6.89        9.61     13.68 o 
   0   5  10       85.89       62.93     26.70 o 
   0  -8  11        6.21      -15.64     13.76 o 
   1  -8  11        0.10        5.49     15.05 o 
   2  -8  11        2.29        9.84     17.49 o 
  -2  -7  11        1.01        9.03     14.84 o 
  -1  -7  11        6.34      -20.61     18.07 o 
   0  -7  11      250.33      301.90     58.75 o 
   1  -7  11      606.50      648.17     85.01 o 
   2  -7  11       34.07       63.21     31.54 o 
   3  -7  11        5.43       24.92     19.85 o 
   4  -7  11      145.60      175.38     46.38 o 
  -4  -6  11       52.44       31.65     20.00 o 
  -3  -6  11        8.44      -26.46     18.58 o 
  -2  -6  11       57.06       78.66     27.88 o 
  -1  -6  11       54.15       66.53     26.68 o 
   0  -6  11       83.35       89.17     30.69 o 
   1  -6  11       20.76       36.82     22.61 o 
   2  -6  11       10.27       -8.07     17.37 o 
   3  -6  11       18.37       41.73     22.41 o 
   4  -6  11      169.03      278.43     56.19 o 
   5  -6  11      151.60      255.96     57.50 o 
  -4  -5  11       23.16       13.02     15.03 o 
  -3  -5  11        3.82       -0.44     11.62 o 
  -2  -5  11        8.67        7.43     12.94 o 
  -1  -5  11      539.71      477.32     45.34 o 
   0  -5  11       59.72       66.31     26.80 o 
   1  -5  11      758.45      865.31     92.04 o 
   2  -5  11       69.89       69.04     26.77 o 
   3  -5  11      126.04      146.95     27.52 o 
   4  -5  11      125.12      172.38     26.66 o 
   5  -5  11      107.75      243.11     54.70 o 
  -5  -4  11        5.69       10.58     12.37 o 
  -4  -4  11      146.66      165.93     35.54 o 
  -3  -4  11       68.85       67.97     23.14 o 
  -2  -4  11       33.74       47.65     14.55 o 
  -1  -4  11      173.90      143.46     33.42 o 
   0  -4  11       19.32       37.14     18.40 o 
   1  -4  11       18.07        8.06     14.80 o 
   2  -4  11        4.90      -14.92      9.95 o 
   3  -4  11        1.15       -1.68      5.72 o 
   4  -4  11      133.50      169.24     25.90 o 
   5  -4  11       15.99       23.08     19.97 o 
  -6  -3  11       64.13       86.03     20.99 o 
  -5  -3  11        8.45       -4.36     16.42 o 
  -4  -3  11        5.44        8.13      8.73 o 
  -3  -3  11      231.73      262.03     32.13 o 
  -2  -3  11      280.35      145.97    120.80 o 
  -1  -3  11        8.42        4.76     15.64 o 
   0  -3  11      395.22      381.95     58.83 o 
   1  -3  11        3.04       15.95     10.14 o 
   2  -3  11        2.57        5.34      9.11 o 
   3  -3  11      667.37      737.81     64.71 o 
   4  -3  11      117.09      125.57     21.60 o 
   5  -3  11        2.55       17.28     17.57 o 
  -6  -2  11        0.14       -1.83     11.21 o 
  -5  -2  11       61.55       60.98     15.41 o 
  -4  -2  11        0.00       -5.65      6.67 o 
  -3  -2  11      136.74      134.32     22.18 o 
  -2  -2  11     1523.02     1545.02     78.74 o 
  -1  -2  11       15.78        3.38      7.11 o 
   0  -2  11      276.41      280.19     30.79 o 
   1  -2  11      105.39      100.05     18.94 o 
   2  -2  11        9.49        9.37     14.91 o 
   3  -2  11       20.49       24.15      9.14 o 
   4  -2  11       25.26      114.63     36.14 o 
   5  -2  11      163.42      479.35     74.83 o 
  -6  -1  11      129.43      131.15     24.35 o 
  -5  -1  11        2.96       -5.87      7.32 o 
  -4  -1  11        0.47      -12.00     14.31 o 
  -3  -1  11       10.01       -2.46     24.65 o 
  -2  -1  11       96.91       65.21     19.18 o 
  -1  -1  11       41.52      130.59     23.35 o 
   0  -1  11        4.57       -5.95     14.48 o 
   1  -1  11       12.79       12.70      8.43 o 
   2  -1  11      411.44      451.08     40.73 o 
   3  -1  11       43.22       47.83     14.35 o 
   4  -1  11      127.75      155.41     39.85 o 
   5  -1  11       82.71      101.14     38.09 o 
  -6   0  11       20.96       30.18     14.73 o 
  -5   0  11      178.75      227.90     29.35 o 
  -4   0  11      499.81      644.31     79.45 o 
  -3   0  11       73.49       85.75     30.49 o 
  -2   0  11      327.42      354.59     28.98 o 
  -1   0  11      197.36      180.61     21.96 o 
   0   0  11        1.62      -12.20      8.13 o 
   1   0  11       55.59       78.17     16.38 o 
   2   0  11      132.61      181.72     26.50 o 
   3   0  11       53.29       63.33     15.64 o 
   4   0  11        6.46       20.22     15.90 o 
  -6   1  11       37.92       63.38     27.64 o 
  -5   1  11       52.68       40.72     22.79 o 
  -4   1  11       14.54       21.84     20.66 o 
  -3   1  11       51.34       41.80     25.71 o 
  -2   1  11       11.47       23.80     16.43 o 
  -1   1  11        3.39      -16.81     13.35 o 
   0   1  11      765.09      846.92     53.62 o 
   1   1  11       95.19      118.47     20.24 o 
   2   1  11       12.16        5.52     11.55 o 
   3   1  11      296.52      395.28     39.03 o 
   4   1  11       11.87       47.28     23.01 o 
  -6   2  11       31.79       22.43     18.62 o 
  -5   2  11       15.72       29.31     19.67 o 
  -4   2  11      184.17      299.74     54.58 o 
  -3   2  11       86.22      106.40     31.87 o 
  -2   2  11       29.97       83.18     28.65 o 
  -1   2  11        0.65       80.77     31.98 o 
   0   2  11      128.26      169.98     37.97 o 
   1   2  11      163.82      207.01     27.06 o 
   2   2  11       17.22       22.21     34.54 o 
   3   2  11        9.33      -14.92      9.94 o 
  -5   3  11      113.54      122.39     37.55 o 
  -4   3  11        8.60      -33.57     22.38 o 
  -3   3  11       28.91       42.15     23.25 o 
  -2   3  11        2.63        6.20     12.17 o 
  -1   3  11      111.14       99.97     30.24 o 
   0   3  11      493.58      535.00     70.49 o 
   1   3  11       17.20       -0.86     10.95 o 
   2   3  11        1.60      -10.78      9.29 o 
  -4   4  11        3.23        0.89     11.79 o 
  -3   4  11        5.71        1.56     14.15 o 
  -2   4  11       66.17       97.10     31.89 o 
  -1   4  11      293.95      360.70     60.07 o 
   0   4  11        0.71      -28.80     19.24 o 
  -1  -7  12       36.17       18.76     25.43 o 
   0  -7  12       13.96        3.89     13.18 o 
   1  -7  12       10.78       -3.80     10.40 o 
   2  -7  12       23.45        5.54     16.76 o 
   3  -7  12        0.00       -4.43     14.90 o 
  -3  -6  12        3.66       33.22     20.78 o 
  -2  -6  12      225.58      262.40     51.53 o 
  -1  -6  12       65.14       88.82     29.86 o 
   0  -6  12      430.32      509.35     73.80 o 
   1  -6  12        0.55      -10.70     14.17 o 
   2  -6  12      171.09      209.38     47.69 o 
   3  -6  12       56.61       39.50     23.02 o 
   4  -6  12       17.75       25.38     21.13 o 
  -4  -5  12      121.37      114.92     32.26 o 
  -3  -5  12        7.22        2.72     10.95 o 
  -2  -5  12        0.24        1.99      6.86 o 
  -1  -5  12       80.58       84.51     29.66 o 
   0  -5  12      102.49      142.58     37.42 o 
   1  -5  12       39.06        2.63     13.25 o 
   2  -5  12      157.76      206.11     30.86 o 
   3  -5  12      245.00      331.56     44.39 o 
   4  -5  12       13.11       29.17     21.35 o 
  -4  -4  12       95.59       98.43     29.86 o 
  -3  -4  12      231.15      235.21     43.51 o 
  -2  -4  12       41.33       24.00     15.86 o 
  -1  -4  12        0.53        7.93     12.56 o 
   0  -4  12       55.30       67.70     18.96 o 
   1  -4  12       10.13       15.84     13.11 o 
   2  -4  12      154.29      198.93     29.47 o 
   3  -4  12      100.89      103.16     22.38 o 
   4  -4  12       77.51       77.86     31.64 o 
  -5  -3  12        7.37       -0.31      8.90 o 
  -4  -3  12        1.05       12.56      9.32 o 
  -3  -3  12        1.21       -5.50      6.76 o 
  -2  -3  12       32.66       43.66     13.87 o 
  -1  -3  12       31.31        6.06      8.36 o 
   0  -3  12      359.67      601.71     57.33 o 
   1  -3  12      132.26      216.42     29.98 o 
   2  -3  12        2.82       97.54     48.76 o 
   3  -3  12      162.09      276.41     34.85 o 
   4  -3  12      146.01      224.19     49.78 o 
  -5  -2  12      233.55      372.24     65.15 o 
  -4  -2  12       47.37      105.43     36.65 o 
  -3  -2  12       13.55       16.26      8.97 o 
  -2  -2  12       12.71       -4.62     24.85 o 
  -1  -2  12       37.10       47.07     13.09 o 
   0  -2  12       15.20       12.47     13.66 o 
   1  -2  12       20.39       19.89     10.98 o 
   2  -2  12      141.31      204.03     28.80 o 
   3  -2  12       14.51       10.35      8.70 o 
   4  -2  12       42.45       97.22     33.01 o 
  -6  -1  12       46.35       -4.26     16.44 o 
  -5  -1  12       15.70       20.72     18.40 o 
  -4  -1  12       13.51      -18.56     17.87 o 
  -3  -1  12        6.52        2.39     11.71 o 
  -2  -1  12       61.52       62.32     13.61 o 
  -1  -1  12      161.17      308.07     33.61 o 
   0  -1  12       29.36       72.88     17.13 o 
   1  -1  12      133.05      154.25     24.02 o 
   2  -1  12      339.57      352.58     37.01 o 
   3  -1  12        7.26        1.01      7.05 o 
   4  -1  12        7.21       -8.77     13.61 o 
  -6   0  12       16.80       91.09     36.47 o 
  -5   0  12       27.13       47.70     25.03 o 
  -4   0  12       92.43      120.02     34.27 o 
  -3   0  12      670.49      742.22     86.07 o 
  -2   0  12        1.79        2.34     12.23 o 
  -1   0  12      171.55      165.93     40.68 o 
   0   0  12      360.60      340.86     34.14 o 
   1   0  12       26.55       49.30     15.20 o 
   2   0  12       31.13       10.72     35.98 o 
   3   0  12        0.35       -2.66     13.72 o 
  -5   1  12       11.52       -0.25     10.96 o 
  -4   1  12        6.36        9.69     15.36 o 
  -3   1  12        0.98       17.83     17.59 o 
  -2   1  12        6.12      -21.75     16.74 o 
  -1   1  12      183.48      150.57     38.73 o 
   0   1  12      118.21      124.63     33.67 o 
   1   1  12       13.84       11.23      9.26 o 
   2   1  12        2.06       -6.30      9.00 o 
   3   1  12      107.51      148.41     25.11 o 
  -5   2  12      224.72      241.16     51.46 o 
  -4   2  12       11.35       21.05     17.25 o 
  -3   2  12      406.80      514.72     75.11 o 
  -2   2  12      108.88      113.53     34.23 o 
  -1   2  12       80.55       99.53     35.20 o 
   0   2  12       33.29       35.26     19.62 o 
   1   2  12       12.77        8.13      9.04 o 
   2   2  12        2.01        0.49      7.07 o 
  -4   3  12       43.90       14.23     16.15 o 
  -3   3  12       26.36       14.63     16.32 o 
  -2   3  12        0.06      -29.02     20.67 o 
  -1   3  12      336.15      310.58     55.69 o 
   0   3  12       54.61       82.65     29.65 o 
  -2  -6  13        4.84       -6.28     18.97 o 
  -1  -6  13        0.18       10.52     12.85 o 
   0  -6  13       40.52        9.81     19.13 o 
   1  -6  13        5.76       -1.02     13.37 o 
   2  -6  13       63.84       35.08     24.24 o 
  -3  -5  13       50.10       38.01     15.37 o 
  -2  -5  13        2.52        4.59     14.03 o 
  -1  -5  13      565.96      619.02     77.80 o 
   0  -5  13       87.35      109.20     34.90 o 
   1  -5  13       17.28       43.33     14.56 o 
   2  -5  13       26.74       40.60     14.95 o 
   3  -5  13      105.63      226.25     33.92 o 
  -4  -4  13        1.50        3.62     36.43 o 
  -3  -4  13      343.53      361.56     42.28 o 
  -2  -4  13       68.55      182.07     29.72 o 
  -1  -4  13       13.91      293.83     47.36 o 
   0  -4  13       29.47       16.47     11.02 o 
   1  -4  13       34.35       35.32     15.89 o 
   2  -4  13       63.64       56.14     19.90 o 
   3  -4  13       34.36       75.80     19.73 o 
  -4  -3  13       26.52       20.01     18.81 o 
  -3  -3  13       15.42        5.81     12.21 o 
  -2  -3  13      231.14      198.12     28.88 o 
  -1  -3  13        1.46       17.87     12.02 o 
   0  -3  13       12.77        1.11      7.78 o 
   1  -3  13      520.87      637.56     54.03 o 
   2  -3  13      299.03      521.12     50.41 o 
   3  -3  13        1.19      -10.09      8.16 o 
  -4  -2  13      244.84      474.79     75.33 o 
  -3  -2  13      116.95      166.80     45.89 o 
  -2  -2  13      199.13      223.15     47.47 o 
  -1  -2  13       32.82       18.74      9.76 o 
   0  -2  13        2.15        6.98     19.66 o 
   1  -2  13        3.08      -10.58     25.72 o 
   2  -2  13        3.36       36.15     21.20 o 
   3  -2  13        4.41       25.45     11.43 o 
  -5  -1  13        0.50       -3.19     12.86 o 
  -4  -1  13       31.47      -44.39     31.13 o 
  -3  -1  13       65.70       17.27     18.23 o 
  -2  -1  13       46.23       20.32     17.77 o 
  -1  -1  13       54.26       83.69     28.84 o 
   0  -1  13      165.35      311.94     62.23 o 
   1  -1  13       11.59       38.72     16.38 o 
   2  -1  13      196.14      221.35     30.74 o 
   3  -1  13      110.52      136.61     33.65 o 
  -4   0  13       19.93       53.24     25.85 o 
  -3   0  13       73.13       84.85     29.87 o 
  -2   0  13        0.11       -5.96     15.62 o 
  -1   0  13       78.99       94.46     32.04 o 
   0   0  13      489.35      587.68     75.94 o 
   1   0  13      246.98      318.12     36.21 o 
   2   0  13       19.10       11.53     10.30 o 
  -4   1  13        0.19       -0.51     13.73 o 
  -3   1  13       55.73       79.14     30.16 o 
  -2   1  13       65.02       67.12     29.01 o 
  -1   1  13       39.89       38.47     21.31 o 
   0   1  13        5.73      -24.58     19.50 o 
   1   1  13      181.51      243.17     48.55 o 
  -3   2  13       49.94       38.56     23.13 o 
  -2   2  13      196.82      281.89     56.04 o 
  -1   2  13        1.35       14.77     15.63 o 
   0   2  13       22.99       73.62     28.75 o 
  -1  -5  14       19.06       25.48     13.78 o 
   0  -5  14      264.14      332.01     42.42 o 
   1  -5  14       37.84        5.95     22.68 o 
  -2  -4  14       82.00      124.75     25.14 o 
  -1  -4  14       26.10       42.03     15.25 o 
   0  -4  14        0.74       -9.44     26.14 o 
   1  -4  14       49.45       65.71     18.87 o 
   2  -4  14        0.33        5.79      9.37 o 
  -3  -3  14       87.97       90.15     34.14 o 
  -2  -3  14      234.81      214.98     50.96 o 
  -1  -3  14       81.90       73.39     18.41 o 
   0  -3  14        3.08        6.03      9.48 o 
   1  -3  14       16.36       15.31     26.48 o 
   2  -3  14       49.37       78.23     30.30 o 
  -3  -2  14       18.32       -9.77     15.85 o 
  -2  -2  14        6.75       -1.67     15.16 o 
  -1  -2  14      218.00      251.81     53.11 o 
   0  -2  14        1.22        0.37      8.16 o 
   1  -2  14       10.89        1.15     11.38 o 
   2  -2  14       40.87       48.40     34.23 o 
  -3  -1  14       10.26      -25.57     20.54 o 
  -2  -1  14       20.71       42.74     23.02 o 
  -1  -1  14      103.88      169.95     44.97 o 
   0  -1  14      211.41      274.74     52.88 o 
   1  -1  14        0.43        6.34      7.90 o 
  -3   0  14       92.30      136.09     40.21 o 
  -2   0  14        1.76       14.61     15.67 o 
  -1   0  14       48.02       57.93     27.78 o 
   0   0  14       13.12       30.05     18.68 o 
                                                 
